# Supplementary material for: A multi‐omics‐based investigation of the immunological and prognostic impact of necroptosis‐related genes in patients with hepatocellular carcinoma
Source: J Clin Lab Anal. 2022 Mar 15;36(4):e24346. doi: 10.1002/jcla.24346 (PMC8993599; doi:10.1002/jcla.24346)
Supplement: Supplementary file 3 — Appendix S2 [file JCLA-36-e24346-s002.xlsx]

## Sheet: Differentially expressed genes
gene	conMean	treatMean	logFC	pValue	fdr
MLKL	0.713705	1.25618	0.81564	3.62283e-07	6.07357e-07
RIPK1	6.72615	9.20348	0.452398	1.70543e-08	3.24032e-08
HMGB1	11.3255	15.9876	0.497377	2.19965e-09	4.47786e-09
FADD	2.29922	4.46019	0.955964	1.96601e-15	6.59192e-15
TRAF2	2.17289	7.7042	1.82603	3.24867e-27	1.85174e-25
NLRP3	0.351909	0.279273	-0.333527	0.00231316	0.00321585
PGAM5	6.96818	10.9049	0.646123	1.70326e-11	4.04524e-11
TLR3	1.64476	1.12706	-0.545318	1.45408e-06	2.30229e-06
TLR4	2.48752	1.39744	-0.831925	1.40205e-11	3.47464e-11
MYC	25.684	17.364	-0.56477	0.000101384	0.000152075
XIAP	3.51106	5.16415	0.556626	1.5623e-07	2.78284e-07
BGN	136.877	95.0134	-0.526673	1.83449e-09	3.8728e-09
PARP1	7.88801	20.1003	1.34949	6.81749e-23	6.47662e-22
H2AX	4.027	18.1564	2.1727	8.34754e-24	9.5162e-23
BRD4	4.11755	6.42924	0.642862	7.58549e-12	1.96533e-11
BRAF	1.09484	1.67555	0.613917	1.31308e-07	2.41438e-07
OTULIN	2.12632	3.28511	0.627583	5.91002e-12	1.60415e-11
OGT	2.9054	7.52033	1.37206	5.94459e-21	4.23552e-20
RCN1	7.61944	11.9032	0.643592	5.6118e-05	8.6452e-05
CS	5.37879	13.8183	1.36123	1.45074e-22	1.18132e-21
AXL	3.66846	2.2866	-0.681973	1.36603e-08	2.68495e-08
CASP8	1.37689	2.83142	1.04012	1.51865e-15	5.62977e-15
SPATA2	2.05837	3.37205	0.712127	5.80559e-13	1.83844e-12
ZFP36	164.714	57.4198	-1.52034	7.99658e-18	4.14368e-17
ATG16L1	2.51868	3.69924	0.554561	3.39202e-12	9.66727e-12
CARD9	0.199949	0.361714	0.855218	0.000533541	0.000760296
SLC39A7	25.4371	70.2357	1.46527	1.07106e-25	2.16641e-24
CNOT3	2.03831	4.83304	1.24556	1.52029e-25	2.16641e-24
HGF	2.77515	1.06262	-1.38493	3.52184e-20	2.00745e-19
CASP3	4.18601	8.44081	1.01181	1.97602e-17	9.38609e-17
DPT	8.86597	3.36815	-1.39632	1.34842e-16	5.9123e-16
GPX4	118.536	188.694	0.670725	1.27932e-10	2.80467e-10
PCYT1A	3.16719	5.45463	0.784278	2.38511e-20	1.51057e-19
ULK1	4.46901	8.45462	0.919785	1.58029e-15	5.62977e-15
FASN	26.7646	84.1738	1.65305	1.74057e-12	5.22172e-12
IFITM1	52.5495	38.6759	-0.442244	2.51488e-07	4.34388e-07
TAB2	9.54474	8.82518	-0.113081	0.0070838	0.00961373
TLR2	1.76972	1.58422	-0.159755	0.000389817	0.000569733
PARP2	1.6457	4.10016	1.31698	1.52029e-25	2.16641e-24
PINK1	9.0853	6.85732	-0.405889	1.43628e-06	2.30229e-06
RASA4	0.0100378	0.0309435	1.6242	2.42273e-11	5.52383e-11
RNF4	2.77792	5.16169	0.893838	1.34759e-15	5.48661e-15

## Sheet: TCGA clinical information
Id	futime	fustat	Age	Gender	Grade	Stage	T	M	N
TCGA-DD-A1EA	2415	0	68	MALE	G2	Stage II	T2	M0	N0
TCGA-KR-A7K0	65	1	65	MALE	G1	Stage I	T1	M0	N0
TCGA-DD-A4NS	2456	1	61	FEMALE	G2	Stage I	T1	M0	N0
TCGA-CC-A5UC	347	1	63	MALE	G3	Stage IIIA	T3	M0	N0
TCGA-G3-AAV7	361	0	38	MALE	G2	Stage II	T2	M0	N0
TCGA-DD-AAED	763	0	51	MALE	G3	Stage I	T1	M0	N0
TCGA-DD-AAE0	555	0	45	FEMALE	G4	Stage IIIA	T3a	M0	N0
TCGA-CC-A3M9	300	1	45	MALE	G3	Stage IIIA	T3	M0	N0
TCGA-DD-A3A4	612	1	37	MALE	G3	Stage IIIA	T3	M0	N0
TCGA-DD-AADB	1242	0	51	MALE	G4	Stage I	T1	M0	N0
TCGA-G3-A25V	860	0	68	MALE	G2	Stage I	T1	M0	N0
TCGA-DD-AAE7	644	0	72	MALE	G2	Stage I	T1	M0	N0
TCGA-LG-A9QC	425	0	48	MALE	G2	Stage I	T1	M0	NX
TCGA-DD-AAEH	784	0	73	MALE	G2	Stage I	T1	M0	N0
TCGA-DD-AAW1	1989	0	55	MALE	G2	Stage IIIA	T3	M0	N0
TCGA-2Y-A9H9	697	0	70	MALE	G2	Stage I	T1	MX	N0
TCGA-5C-AAPD	20	0	61	MALE	G1	Stage II	T2	M0	N0
TCGA-EP-A2KA	627	1	52	FEMALE	G3	Stage IIIA	T3a	MX	NX
TCGA-DD-A73B	283	1	72	FEMALE	G2	Stage I	T1	M0	N0
TCGA-UB-A7MD	52	1	67	MALE	G3	Stage I	T1	MX	N0
TCGA-DD-A113	2425	0	55	FEMALE	G3	Stage II	T2	M0	N0
TCGA-5C-A9VH	322	0	70	MALE	G2	Stage I	T1	M0	N0
TCGA-ED-A5KG	854	0	60	FEMALE	G2	Stage II	T2	M0	N0
TCGA-BC-A10U	837	1	69	MALE	G2	unknow	T2	MX	NX
TCGA-DD-A39V	643	1	77	MALE	G3	Stage II	T2	M0	NX
TCGA-ED-A627	423	0	74	MALE	G2	Stage I	T1	M0	NX
TCGA-G3-AAV2	372	0	50	MALE	G1	Stage I	T1	M0	N0
TCGA-ZS-A9CD	1386	1	73	MALE	G2	Stage II	T2	MX	NX
TCGA-GJ-A9DB	67	1	68	MALE	G2	Stage I	T1	MX	N0
TCGA-G3-AAV4	27	1	83	FEMALE	G1	Stage I	T1	M0	N0
TCGA-DD-AADP	458	0	45	MALE	G3	Stage I	T1	M0	N0
TCGA-DD-A4NL	1711	0	46	MALE	G1	Stage I	T1	M0	N0
TCGA-CC-5261	97	1	44	MALE	G2	Stage II	T2	M0	N0
TCGA-UB-A7MC	500	0	59	MALE	G3	Stage IIIA	T3a	MX	N0
TCGA-CC-A7IF	649	1	59	MALE	G1	Stage IIIA	T3	M0	N0
TCGA-4R-AA8I	262	1	66	MALE	G2	Stage II	T2	MX	NX
TCGA-DD-A73C	701	0	65	FEMALE	G1	Stage IIIA	T3a	M0	N0
TCGA-CC-5259	250	0	60	FEMALE	G2	Stage IIIC	T4	M0	N0
TCGA-2Y-A9GW	1271	1	64	MALE	G2	Stage I	T1	MX	N0
TCGA-BC-A10S	1423	1	81	MALE	G1	unknow	T3	MX	NX
TCGA-UB-A7ME	486	0	51	MALE	G2	Stage I	T1	MX	NX
TCGA-ED-A97K	6	0	54	MALE	G2	Stage IIIA	T3a	M0	N0
TCGA-XR-A8TF	693	1	74	MALE	G1	Stage I	T1	MX	NX
TCGA-CC-A7II	399	0	54	MALE	G3	Stage IIIA	T3	M0	N0
TCGA-DD-AADQ	436	0	59	MALE	G3	Stage II	T2	M0	N0
TCGA-K7-A6G5	512	0	66	MALE	G2	Stage I	T1	MX	N0
TCGA-CC-5264	102	1	71	MALE	G2	Stage IIIA	T3	M0	N0
TCGA-DD-A39Y	171	1	67	MALE	G3	Stage I	T1	M0	NX
TCGA-ED-A8O6	56	1	50	FEMALE	G3	Stage IIIA	T3a	M0	N0
TCGA-DD-A1E9	2759	1	70	MALE	G2	Stage I	T1	M0	N0
TCGA-DD-A1EC	602	0	20	FEMALE	G3	Stage I	T1	M0	N0
TCGA-DD-A115	2542	1	53	MALE	G2	Stage IIIA	T3	M0	N0
TCGA-HP-A5MZ	91	1	78	MALE	G2	Stage I	T1	M0	NX
TCGA-DD-A1EK	558	1	64	FEMALE	G2	Stage IVB	T4	M1	N0
TCGA-DD-AAE2	638	0	51	MALE	G3	Stage I	T1	M0	N0
TCGA-CC-A5UE	272	1	48	MALE	G2	Stage IIIB	T4	M0	N0
TCGA-NI-A8LF	799	0	74	MALE	G3	Stage I	T1	MX	NX
TCGA-BW-A5NO	20	0	50	MALE	G2	Stage IIIA	T3a	MX	NX
TCGA-CC-A5UD	304	1	45	MALE	G2	Stage IIIA	T3	M0	N0
TCGA-DD-A1EF	394	1	57	FEMALE	G3	Stage I	T1	M0	N0
TCGA-GJ-A3OU	879	0	59	MALE	G2	Stage I	T1	MX	NX
TCGA-DD-AAVU	2202	0	46	MALE	G2	Stage II	T2	M0	N0
TCGA-G3-A6UC	671	0	65	MALE	G2	Stage IIIB	T3b	M0	N0
TCGA-CC-A9FU	0	0	52	FEMALE	G2	Stage IIIA	T3a	M0	N0
TCGA-DD-AAD3	1295	0	43	MALE	G2	Stage I	T1	M0	N0
TCGA-2Y-A9GU	1939	0	55	FEMALE	G2	Stage I	T1	MX	NX
TCGA-MI-A75G	698	0	63	MALE	G2	Stage II	T2	M0	N0
TCGA-FV-A4ZP	2486	1	78	MALE	G2	Stage IIIA	T3	M0	NX
TCGA-PD-A5DF	639	1	58	FEMALE	G2	Stage IIIB	T4	M0	N0
TCGA-DD-A3A9	931	1	64	FEMALE	G2	Stage IVB	T4	M1	N0
TCGA-DD-AACA	2301	0	65	MALE	G3	Stage I	T1	M0	N0
TCGA-DD-AAW2	1855	0	69	MALE	G2	Stage I	T1	M0	N0
TCGA-DD-AADD	1231	0	51	MALE	G4	Stage I	T1	M0	N0
TCGA-XR-A8TG	898	0	58	MALE	G2	Stage I	T1	M0	NX
TCGA-UB-AA0V	314	0	69	FEMALE	G1	Stage I	unknow	MX	NX
TCGA-CC-A7IE	217	1	57	MALE	G2	Stage IIIA	T3	M0	N0
TCGA-BC-A69I	387	0	69	MALE	G1	Stage I	T1	M0	N0
TCGA-DD-AAE3	566	0	50	MALE	G2	Stage I	T1	M0	N0
TCGA-CC-A1HT	101	1	50	MALE	G3	Stage IIIA	T3	M0	N0
TCGA-ZP-A9D1	21	0	56	FEMALE	G2	unknow	T1	MX	NX
TCGA-EP-A3JL	303	0	76	MALE	G2	Stage I	T1	MX	NX
TCGA-CC-A7IL	278	1	61	MALE	G1	Stage IIIA	T3	M0	N0
TCGA-CC-5263	129	1	35	MALE	G1	Stage IIIA	T3	M0	N0
TCGA-G3-A25X	1779	0	73	MALE	G3	Stage II	T2	M0	N0
TCGA-WQ-A9G7	30	0	71	FEMALE	G3	unknow	T3a	M0	NX
TCGA-G3-A25Z	655	0	58	MALE	G2	Stage I	T1	M0	N0
TCGA-DD-AACX	170	0	66	MALE	G3	Stage II	T2	M0	N0
TCGA-DD-AAE6	141	0	59	FEMALE	G2	Stage I	T1	M0	N0
TCGA-UB-AA0U	327	0	60	MALE	G2	Stage II	T2	MX	NX
TCGA-RG-A7D4	1098	0	69	MALE	G2	Stage II	T2	M0	N0
TCGA-MI-A75I	630	0	61	MALE	G1	unknow	T2	MX	NX
TCGA-DD-AAVX	1718	0	38	MALE	G2	Stage II	T2	M0	N0
TCGA-EP-A2KC	19	1	62	MALE	G3	Stage I	T1	MX	NX
TCGA-DD-AADN	898	0	59	MALE	G4	Stage I	T1	MX	NX
TCGA-DD-A4NV	2398	0	61	MALE	G1	Stage IIIA	T3	M0	N0
TCGA-T1-A6J8	23	0	68	MALE	G2	unknow	T1	M0	NX
TCGA-DD-A4NK	1210	1	80	FEMALE	G2	Stage IIIA	T3	M0	N0
TCGA-CC-A7IJ	382	0	56	MALE	G3	Stage II	T2	M0	N0
TCGA-DD-AADR	2028	0	58	MALE	G3	Stage I	T1	M0	N0
TCGA-DD-A4NH	917	0	65	FEMALE	G3	Stage IIIB	T3b	M0	N0
TCGA-BD-A2L6	1363	0	69	MALE	G2	unknow	T2	MX	NX
TCGA-G3-A3CG	673	0	80	MALE	G2	Stage I	T1	M0	N0
TCGA-RC-A6M3	0	0	24	MALE	G3	Stage II	T2	M0	N0
TCGA-DD-AACB	2324	0	74	FEMALE	G3	Stage I	T1	M0	N0
TCGA-BC-A10Y	711	1	76	MALE	G3	unknow	T4	MX	NX
TCGA-CC-A9FW	248	0	68	MALE	G2	Stage IIIA	T3	M0	N0
TCGA-DD-A1EL	415	1	23	MALE	G3	Stage II	T2	M0	N0
TCGA-DD-AAEE	810	0	55	MALE	G4	Stage I	T1	M0	N0
TCGA-BC-A10W	91	1	50	MALE	G3	unknow	T4	MX	NX
TCGA-CC-A8HU	344	1	39	FEMALE	G3	Stage IIIA	T3	M0	N0
TCGA-RC-A7SK	472	0	59	MALE	G3	Stage I	T1	M0	N0
TCGA-CC-5258	129	1	48	MALE	G2	Stage II	T2	M0	N0
TCGA-UB-A7MF	214	1	56	MALE	G2	Stage IIIA	T3a	MX	NX
TCGA-DD-AACL	107	1	66	FEMALE	G3	Stage I	T1	M0	N0
TCGA-BC-A10T	837	1	76	MALE	G1	unknow	T4	MX	NX
TCGA-DD-AACE	2184	0	62	MALE	G3	Stage I	T1	M0	N0
TCGA-BC-A110	2116	1	51	FEMALE	G1	unknow	T1	MX	NX
TCGA-ED-A7PY	390	0	20	FEMALE	G3	Stage II	T2	M0	NX
TCGA-DD-A4NR	9	1	85	FEMALE	G3	Stage I	T1	M0	N0
TCGA-BC-A8YO	562	0	66	FEMALE	G3	Stage IIIC	T4	M0	N0
TCGA-DD-AADU	554	0	60	MALE	G3	Stage II	T2	M0	N0
TCGA-BC-A10Z	34	1	62	FEMALE	G2	Stage I	T1	MX	N0
TCGA-DD-AACK	9	0	70	MALE	G2	Stage I	T1	M0	N0
TCGA-DD-AAEK	1067	0	51	MALE	G3	Stage II	T2	M0	N0
TCGA-DD-AAW3	1633	0	69	MALE	G2	Stage I	T1	M0	N0
TCGA-2Y-A9GZ	848	1	82	FEMALE	G2	Stage II	T2	MX	NX
TCGA-DD-A73F	1085	0	77	FEMALE	G1	Stage I	T1	M0	N0
TCGA-DD-AACS	1804	0	39	MALE	G3	Stage I	T1	M0	N0
TCGA-ED-A66Y	296	1	51	FEMALE	G3	Stage IIIA	T3a	M0	N0
TCGA-G3-A3CJ	594	0	52	MALE	G2	Stage II	T2	M0	N0
TCGA-2Y-A9H2	1731	0	64	FEMALE	G3	Stage I	T1	MX	N0
TCGA-ED-A7PZ	6	0	61	MALE	G2	Stage II	T2	M0	NX
TCGA-DD-AACI	1618	0	69	MALE	G3	Stage II	T2	M0	N0
TCGA-DD-A116	1622	1	68	MALE	G3	Stage IIIA	T3	M0	N0
TCGA-DD-AAEG	719	0	59	FEMALE	G3	Stage I	T1	M0	N0
TCGA-DD-A114	1149	1	42	MALE	G3	Stage II	T2	M0	unknow
TCGA-ZS-A9CF	2412	0	64	MALE	G2	Stage II	T2	MX	NX
TCGA-RC-A6M6	9	0	75	MALE	G3	Stage II	T2	M0	NX
TCGA-5R-AA1C	520	0	57	MALE	G2	Stage II	T2	M0	N0
TCGA-CC-5262	103	1	67	MALE	G1	Stage IIIC	T4	M0	N0
TCGA-DD-AACO	1876	0	40	MALE	G3	Stage I	T1	M0	N0
TCGA-ZP-A9CY	782	0	66	FEMALE	G1	unknow	T1	MX	NX
TCGA-ZP-A9D4	395	0	64	FEMALE	G1	unknow	T1	MX	NX
TCGA-ZS-A9CE	1241	0	79	FEMALE	G1	Stage II	T2	MX	NX
TCGA-DD-AAVS	1823	0	56	MALE	G2	Stage I	T1	M0	N0
TCGA-XR-A8TC	1339	0	43	FEMALE	G2	Stage I	T1	MX	NX
TCGA-DD-A39W	827	1	29	FEMALE	G2	Stage III	T3	M0	N0
TCGA-BC-A69H	444	0	64	MALE	G3	Stage II	T2	M0	NX
TCGA-DD-A4NA	1008	0	67	FEMALE	G3	Stage IIIC	T2	M0	N1
TCGA-MI-A75E	507	0	61	MALE	G2	Stage IIIC	T4	M0	N0
TCGA-DD-AAVZ	1900	0	38	MALE	G2	Stage I	T1	M0	N0
TCGA-G3-A5SL	621	0	70	MALE	G2	Stage II	T2	M0	NX
TCGA-ED-A7XP	400	0	53	FEMALE	G3	Stage II	T2	M0	N0
TCGA-EP-A2KB	596	1	46	FEMALE	G2	Stage I	T1	MX	NX
TCGA-DD-A4NI	816	0	67	MALE	G2	Stage II	T2	M0	NX
TCGA-CC-A9FV	0	0	57	MALE	G2	Stage IIIA	T3	M0	N0
TCGA-WQ-AB4B	395	0	62	MALE	G2	Stage II	T2	M0	NX
TCGA-G3-AAV1	359	1	51	MALE	G3	Stage IIIC	T4	M0	N0
TCGA-CC-A3MC	363	0	54	MALE	G2	Stage IIIA	T3	M0	N0
TCGA-G3-AAUZ	480	0	48	MALE	G2	Stage I	T1	M0	N0
TCGA-DD-AACM	1769	0	48	MALE	G3	Stage II	T2	M0	N0
TCGA-DD-A11D	1560	1	57	FEMALE	G2	Stage I	T1	M0	N0
TCGA-DD-AACF	365	1	68	MALE	G3	Stage I	T1	M0	N0
TCGA-BD-A3EP	409	0	75	FEMALE	G2	Stage I	T1	M0	N0
TCGA-ED-A4XI	819	0	58	MALE	G3	Stage II	T2	M0	N0
TCGA-DD-A11A	79	0	67	MALE	G3	Stage I	T1	M0	N0
TCGA-QA-A7B7	94	0	48	MALE	G2	Stage II	T2	MX	NX
TCGA-DD-AADL	636	0	58	MALE	G4	Stage I	T1	M0	N0
TCGA-2Y-A9H6	357	0	68	FEMALE	G2	Stage I	T1	MX	NX
TCGA-2Y-A9GY	757	1	64	FEMALE	G3	Stage II	T2	MX	NX
TCGA-DD-A73E	44	0	66	MALE	G1	Stage I	T1	M0	N0
TCGA-RC-A7SF	579	0	66	MALE	G2	Stage I	T1	M0	N0
TCGA-BC-A3KG	680	0	68	FEMALE	G3	Stage II	T2	M0	N0
TCGA-DD-AAVP	2752	0	48	MALE	G1	Stage I	T1	M0	N0
TCGA-ED-A459	910	0	47	MALE	G2	Stage II	T2	M0	N0
TCGA-DD-AACW	1424	0	43	MALE	G3	Stage I	T1	M0	N0
TCGA-3K-AAZ8	396	0	65	MALE	G1	Stage IIIB	T3b	MX	NX
TCGA-G3-A7M5	447	0	76	MALE	G2	Stage I	T1	MX	NX
TCGA-FV-A3R2	194	1	75	MALE	unknow	Stage I	T1	MX	NX
TCGA-BD-A3ER	1115	0	62	MALE	G2	Stage II	T2	MX	NX
TCGA-DD-AADY	555	0	55	FEMALE	G2	Stage I	T1	M0	N0
TCGA-DD-AACY	1450	0	61	MALE	G3	Stage I	T1	M0	N0
TCGA-DD-A1EI	183	0	46	MALE	G2	Stage I	T1	M0	N0
TCGA-2Y-A9HB	260	0	66	MALE	G2	Stage I	T1	MX	NX
TCGA-CC-A123	219	0	24	FEMALE	G1	Stage IIIA	T3	M0	N0
TCGA-XR-A8TE	925	0	16	MALE	G1	Stage IIIA	T3	MX	N0
TCGA-CC-A8HT	140	1	74	MALE	G2	Stage IIIA	T3	M0	N0
TCGA-G3-A5SM	520	0	58	MALE	G3	Stage II	T2	M0	NX
TCGA-ES-A2HS	688	1	80	MALE	G2	Stage I	T1	MX	NX
TCGA-FV-A2QQ	729	0	80	MALE	G2	Stage I	T1	MX	N0
TCGA-DD-AACU	1567	0	59	MALE	G3	Stage I	T1	M0	N0
TCGA-RC-A7SH	468	0	42	MALE	G3	Stage II	T2	M0	N0
TCGA-ZP-A9D2	765	1	51	MALE	G2	unknow	T2	MX	NX
TCGA-DD-AACT	1562	0	69	FEMALE	G2	Stage I	T1	M0	N0
TCGA-DD-AADG	1145	0	70	MALE	G3	Stage IIIA	T3a	M0	N0
TCGA-2Y-A9H0	3675	0	49	MALE	G1	Stage IIIA	T3	M0	N0
TCGA-G3-AAV6	65	1	53	FEMALE	G3	Stage IIIA	T3a	M0	N0
TCGA-DD-A73D	693	0	68	FEMALE	G1	Stage II	T2	MX	NX
TCGA-FV-A2QR	581	1	75	MALE	G1	Stage I	T1	M0	N0
TCGA-DD-AADK	1049	0	68	FEMALE	G3	Stage II	T2	M0	N0
TCGA-DD-A4NE	660	1	75	FEMALE	G3	Stage IIIA	T3a	M0	N0
TCGA-CC-A7IG	299	1	47	MALE	G2	Stage II	T2	M0	N0
TCGA-DD-A1EB	2017	0	72	FEMALE	G2	Stage I	T1	M0	N0
TCGA-DD-A118	3437	0	77	FEMALE	G2	Stage II	T2	M0	N0
TCGA-5R-AAAM	46	1	65	FEMALE	G2	Stage II	T2	M0	N0
TCGA-DD-AAVQ	2728	0	38	MALE	G2	Stage I	T1	M0	N0
TCGA-G3-A25U	1636	0	63	FEMALE	G3	Stage I	T1	M0	N0
TCGA-G3-A7M8	430	0	31	MALE	G1	Stage I	T1	MX	NX
TCGA-DD-A3A5	3125	1	66	FEMALE	G2	Stage III	T3	M0	N0
TCGA-DD-AACZ	171	1	63	FEMALE	G4	Stage I	T1	M0	N0
TCGA-BC-A217	1397	1	75	FEMALE	G3	Stage II	T2	M0	NX
TCGA-ED-A7XO	427	0	29	MALE	G2	Stage IIIA	T3a	M0	N0
TCGA-FV-A495	1	0	51	FEMALE	G2	Stage II	T2	M0	NX
TCGA-DD-A1EH	1495	0	23	MALE	G3	Stage III	T3	M0	N0
TCGA-FV-A23B	1852	1	70	FEMALE	unknow	Stage II	T2	M0	N0
TCGA-MI-A75C	291	0	64	MALE	G3	Stage I	T1	M0	N0
TCGA-DD-A4NP	3308	0	32	MALE	G3	Stage I	T1	M0	N0
TCGA-DD-AADF	115	1	64	FEMALE	G4	Stage I	T1	M0	N0
TCGA-DD-AAEA	575	0	65	MALE	G3	Stage I	T1	M0	N0
TCGA-EP-A3RK	363	0	73	MALE	G2	Stage IIIA	T3a	MX	NX
TCGA-BC-4072	1490	1	74	FEMALE	G3	Stage IIIA	T3	M0	N0
TCGA-FV-A3I0	848	0	76	FEMALE	G2	Stage II	T2	M0	NX
TCGA-UB-A7MB	601	0	24	MALE	G3	Stage II	T2	MX	NX
TCGA-ZP-A9CZ	706	0	72	MALE	G1	unknow	T1	MX	NX
TCGA-MI-A75H	747	0	77	MALE	unknow	unknow	unknow	MX	NX
TCGA-G3-A5SJ	698	0	59	MALE	G2	Stage I	T1	M0	NX
TCGA-DD-AAD0	137	0	73	FEMALE	G2	Stage I	T1	M0	N0
TCGA-ED-A82E	408	0	60	FEMALE	G2	Stage IIIA	T3a	M0	N0
TCGA-BC-A5W4	547	1	69	MALE	G3	Stage IIIA	T3a	M0	NX
TCGA-DD-AAEI	1531	0	72	MALE	G2	Stage I	T1	M0	N0
TCGA-2Y-A9GT	1624	1	51	MALE	G2	Stage I	T1	MX	NX
TCGA-XR-A8TD	1030	0	49	FEMALE	G3	Stage IIIB	T3	M0	N0
TCGA-2Y-A9H4	1452	0	68	MALE	G2	Stage I	T1	MX	N0
TCGA-DD-AACD	381	1	48	MALE	G4	Stage I	T1	M0	N0
TCGA-BC-A112	153	1	80	MALE	G2	unknow	T3	MX	NX
TCGA-2Y-A9GV	2532	1	54	FEMALE	G1	Stage I	T1	MX	NX
TCGA-DD-AADJ	1066	0	70	FEMALE	G3	Stage I	T1	M0	N0
TCGA-CC-5260	87	1	61	FEMALE	G1	Stage IIIC	T4	M0	N0
TCGA-LG-A6GG	387	0	79	FEMALE	G2	Stage II	T2	M0	NX
TCGA-G3-AAV0	476	0	58	MALE	G2	Stage I	T1	M0	N0
TCGA-DD-AACQ	432	1	50	MALE	G3	Stage II	T2	M0	N0
TCGA-KR-A7K7	951	0	61	FEMALE	G1	Stage II	T2	M0	N0
TCGA-DD-A4NJ	928	0	54	FEMALE	G2	Stage II	T2	M0	N0
TCGA-DD-AAVV	2455	0	56	MALE	G3	Stage II	T2	M0	N0
TCGA-DD-AAC8	16	1	72	MALE	G3	Stage I	T1	M0	N0
TCGA-G3-A25W	935	0	79	FEMALE	G2	Stage IIIB	T3b	M0	N0
TCGA-WJ-A86L	345	0	68	FEMALE	G2	Stage I	T1	MX	NX
TCGA-CC-A3MB	315	1	36	MALE	G1	Stage IIIA	T3	M0	N0
TCGA-G3-A7M7	361	0	65	MALE	G1	Stage I	T1	MX	NX
TCGA-DD-AADC	425	1	53	MALE	G3	Stage I	T1	M0	N0
TCGA-DD-AACC	1685	1	61	MALE	G2	Stage I	T1	M0	N0
TCGA-G3-A25T	1553	0	45	FEMALE	G2	Stage IIIA	T3	M0	N0
TCGA-G3-A3CH	780	0	53	MALE	G2	Stage IIIA	T3a	M0	N0
TCGA-HP-A5N0	752	1	90	FEMALE	unknow	unknow	TX	M0	NX
TCGA-DD-A3A7	419	1	67	MALE	G3	Stage IIIB	T3b	M0	N0
TCGA-BC-4073	849	0	73	MALE	G3	Stage IIIA	T3	MX	N0
TCGA-2Y-A9HA	36	1	70	MALE	G2	Stage II	T2	MX	NX
TCGA-WX-AA44	615	0	64	FEMALE	G3	Stage I	T1	MX	NX
TCGA-DD-A39Z	601	1	43	FEMALE	G2	Stage II	T2	M0	NX
TCGA-DD-AAD5	1345	0	54	MALE	G3	Stage I	T1	M0	N0
TCGA-2Y-A9H7	1168	0	81	FEMALE	G2	Stage I	T1	MX	N0
TCGA-DD-A1EJ	1005	1	71	FEMALE	G2	Stage IIIC	T1	M0	N1
TCGA-DD-A4NG	802	1	77	MALE	G2	Stage IIIA	T3a	M0	NX
TCGA-CC-A9FS	211	0	55	MALE	G2	Stage II	T2	M0	N0
TCGA-DD-A4NO	2245	0	65	MALE	G1	Stage I	T1	M0	N0
TCGA-DD-AAVY	1970	0	56	MALE	G2	Stage IIIA	T3	M0	N0
TCGA-G3-A25Y	452	1	52	FEMALE	G3	Stage I	T1	M0	N0
TCGA-BC-A3KF	8	0	66	FEMALE	G2	Stage I	T1	M0	NX
TCGA-DD-A119	223	1	40	MALE	G3	Stage IV	T3a	M1	N0
TCGA-DD-AAVR	2513	0	44	MALE	G2	Stage I	T1	M0	N0
TCGA-UB-A7MA	848	0	62	FEMALE	G2	Stage II	T2b	M0	N0
TCGA-ZS-A9CG	341	0	55	MALE	G2	Stage II	T2	MX	NX
TCGA-ES-A2HT	438	1	54	MALE	G2	Stage I	T1	MX	NX
TCGA-G3-A7M9	56	1	70	MALE	G2	Stage IIIB	T3b	MX	NX
TCGA-DD-AADI	1085	0	43	FEMALE	G3	Stage I	T1	M0	N0
TCGA-CC-A7IK	262	1	59	MALE	G3	Stage IIIA	T3	M0	N0
TCGA-DD-AADW	587	0	48	MALE	G3	Stage I	T1	M0	N0
TCGA-FV-A4ZQ	12	0	52	MALE	G2	Stage I	T1	M0	NX
TCGA-DD-AADM	12	1	58	MALE	G3	Stage II	T2	M0	N0
TCGA-DD-AAW0	2015	0	54	MALE	G2	Stage I	T1	M0	N0
TCGA-K7-AAU7	359	0	61	MALE	G2	Stage II	T2a	MX	NX
TCGA-ED-A8O5	406	0	59	FEMALE	G3	Stage IIIA	T3a	M0	N0
TCGA-DD-A73G	3478	0	73	FEMALE	G3	Stage I	T1	M0	N0
TCGA-DD-A11B	14	1	73	MALE	G2	Stage I	T1	M0	N0
TCGA-WX-AA46	756	0	61	MALE	G1	Stage II	T2	MX	NX
TCGA-ED-A66X	406	0	35	MALE	G3	Stage IIIA	T3a	M0	N0
TCGA-BC-A10X	770	1	52	FEMALE	G2	Stage IIIA	T3a	MX	N0
TCGA-DD-AADS	474	0	63	MALE	G2	Stage I	T1	M0	N0
TCGA-MR-A520	229	0	58	MALE	G1	Stage I	T1	MX	NX
TCGA-LG-A9QD	366	0	68	MALE	G2	Stage IIIA	T3a	M0	N0
TCGA-FV-A496	10	0	84	FEMALE	G2	Stage I	T1	M0	NX
TCGA-5C-A9VG	328	0	58	MALE	G2	Stage II	T2	M0	N0
TCGA-BC-A10R	308	1	66	FEMALE	G2	unknow	T3	MX	NX
TCGA-DD-AA3A	410	1	81	FEMALE	G4	Stage I	T1	MX	N0
TCGA-DD-A73A	728	0	71	MALE	G2	Stage I	T1	M0	N0
TCGA-BW-A5NQ	0	0	63	MALE	G3	Stage I	T1	MX	NX
TCGA-DD-A4NB	989	0	25	MALE	G2	Stage I	T1	M0	N0
TCGA-DD-AADO	453	0	55	MALE	G3	Stage I	T1	M0	N0
TCGA-FV-A3R3	366	1	38	FEMALE	G2	Stage I	T1	MX	NX
TCGA-RC-A7SB	588	0	53	MALE	G2	Stage II	T2	M0	N0
TCGA-DD-AAD2	658	0	66	MALE	G2	Stage I	T1	M0	N0
TCGA-DD-A1EG	1372	1	76	MALE	G3	Stage I	T1	M0	N0
TCGA-G3-A3CI	180	0	71	MALE	G2	Stage I	T1	M0	N0
TCGA-DD-AAD1	564	0	51	FEMALE	G4	Stage I	T1	M0	N0
TCGA-DD-A11C	662	0	69	MALE	G3	Stage I	T1	M0	N0
TCGA-WX-AA47	556	1	33	FEMALE	G2	Stage IIIA	T3a	MX	NX
TCGA-NI-A4U2	1791	1	71	MALE	G1	Stage IIIA	T3	MX	NX
TCGA-2Y-A9H3	1516	0	45	MALE	G1	Stage II	T2	MX	NX
TCGA-BC-A216	1351	0	62	FEMALE	G2	Stage IIIA	T3	M0	NX
TCGA-2Y-A9H5	555	1	59	FEMALE	G3	Stage I	T1	MX	N0
TCGA-EP-A12J	570	0	62	MALE	G1	Stage I	T1	MX	NX
TCGA-DD-AACP	415	0	64	MALE	G3	Stage I	T1	M0	N0
TCGA-DD-A3A2	2131	1	76	FEMALE	G1	Stage I	T1	M0	N0
TCGA-DD-A3A0	785	1	70	MALE	G2	Stage I	T1	M0	NX
TCGA-DD-A4ND	2746	0	56	FEMALE	G3	Stage I	T1	M0	N0
TCGA-G3-AAV5	354	0	67	MALE	G2	Stage II	T2	M0	N0
TCGA-DD-AAEB	478	0	60	MALE	G2	Stage I	T1	M0	N0
TCGA-2Y-A9H8	633	1	85	FEMALE	G2	unknow	T1	MX	NX
TCGA-G3-A25S	416	1	64	MALE	G2	Stage I	T1	M0	N0
TCGA-RC-A6M5	15	0	20	FEMALE	G2	Stage IVA	T1	M0	N1
TCGA-DD-AAE4	608	0	49	FEMALE	G1	Stage I	T1	M0	N0
TCGA-DD-AACH	195	1	69	MALE	G3	Stage II	T2	M0	N0
TCGA-DD-AAD8	1219	0	73	FEMALE	G2	Stage I	T1	M0	N0
TCGA-CC-A7IH	365	0	58	MALE	G1	Stage IIIA	T3	M0	N0
TCGA-DD-AAE9	722	0	69	MALE	G3	Stage I	T1	M0	N0
TCGA-DD-AADA	1233	0	66	FEMALE	G3	Stage I	T1	M0	N0
TCGA-DD-A39X	1694	1	78	FEMALE	G2	Stage I	T1	M0	NX
TCGA-DD-AADE	1202	0	50	MALE	G4	Stage I	T1	M0	N0
TCGA-K7-A5RG	519	0	66	MALE	G1	Stage I	T1	MX	NX
TCGA-DD-AAVW	2317	0	35	MALE	G2	Stage I	T1	M0	N0
TCGA-G3-A5SI	768	1	44	MALE	G2	Stage II	T2	M0	N0
TCGA-MR-A8JO	330	0	34	MALE	G3	Stage I	T1	MX	N0
TCGA-DD-AAE1	552	0	52	MALE	G3	Stage I	T1	M0	N0
TCGA-DD-A4NN	899	1	56	FEMALE	G3	Stage I	T1	M0	N0
TCGA-BW-A5NP	0	0	26	FEMALE	G3	Stage IV	T2	M1	N0
TCGA-CC-A8HV	279	1	51	FEMALE	G2	Stage II	T2	M0	N0
TCGA-G3-A3CK	585	0	61	MALE	G2	Stage I	T1	M0	N0
TCGA-EP-A26S	608	0	70	MALE	G2	Stage I	T1	MX	N0
TCGA-2Y-A9GX	2442	0	68	MALE	G2	Stage I	T1	MX	NX
TCGA-RC-A7S9	640	0	47	FEMALE	G3	Stage I	T1	M0	N0
TCGA-YA-A8S7	412	1	68	MALE	G3	Stage IIIA	T3a	MX	N0
TCGA-DD-A3A3	535	1	45	MALE	G2	Stage I	T1	M0	N0
TCGA-O8-A75V	538	0	54	MALE	G2	Stage I	T1	MX	NX
TCGA-ZP-A9D0	1091	0	67	FEMALE	G1	unknow	T1	MX	NX
TCGA-DD-A1EE	349	1	73	MALE	G3	Stage IIIA	T3	M0	N0
TCGA-DD-A3A6	3258	1	72	FEMALE	G2	Stage II	T2	M0	N0
TCGA-RC-A6M4	22	0	74	FEMALE	G2	Stage IIIA	T3	MX	NX
TCGA-DD-AAD6	672	0	66	MALE	G3	Stage IIIA	T3a	M0	N0
TCGA-K7-A5RF	631	0	64	MALE	G1	Stage I	T1	MX	NX
TCGA-CC-A8HS	300	1	18	MALE	G1	Stage IIIC	T3	M0	N1
TCGA-G3-A5SK	744	0	58	MALE	G1	Stage I	T1	M0	NX
TCGA-DD-A4NQ	373	1	60	MALE	G3	Stage II	T2	M0	N0
TCGA-DD-A1ED	2301	0	68	MALE	G1	Stage I	T1	M0	N0
TCGA-G3-AAV3	412	0	58	FEMALE	G2	Stage II	T2	M0	N0
TCGA-ZP-A9CV	1088	1	59	MALE	G1	unknow	T1	MX	NX
TCGA-DD-AACV	1531	0	53	MALE	G3	Stage I	T1	M0	N0
TCGA-DD-AACG	469	1	52	MALE	G4	Stage II	T2	M0	N0
TCGA-CC-A3MA	303	1	61	MALE	G2	Stage IIIA	T3	M0	N0
TCGA-2V-A95S		0	unknow	MALE	G3	Stage II	T2	MX	NX
TCGA-2Y-A9H1	1229	1	58	MALE	G2	Stage I	T1	MX	NX
TCGA-DD-A4NF	942	0	72	MALE	G2	Stage I	T1	M0	N0
TCGA-DD-A3A1	233	1	65	MALE	G2	Stage IIIA	T3b	M0	N0
TCGA-KR-A7K2	829	0	64	MALE	G1	Stage I	T1	M0	N0
TCGA-DD-AAC9	347	0	51	MALE	G2	Stage I	T1	M0	N0
TCGA-DD-AACJ	2102	0	75	MALE	G2	Stage II	T2	M0	N0
TCGA-DD-AACN	1302	0	32	MALE	G3	Stage I	T1	M0	N0
TCGA-GJ-A6C0	31	1	75	FEMALE	G2	Stage II	T2	MX	NX
TCGA-DD-AAE8	664	0	45	MALE	G3	Stage I	T1	M0	N0
TCGA-DD-AADV	574	0	50	MALE	G3	Stage I	T1	M0	N0
TCGA-FV-A3I1	247	1	81	FEMALE	G2	Stage II	T2	MX	N0
TCGA-BC-A10Q	1135	1	72	FEMALE	unknow	unknow	T2	MX	NX
TCGA-2Y-A9GS	724	1	58	MALE	G2	unknow	T2	MX	NX
TCGA-ED-A7PX	6	0	48	FEMALE	G3	Stage II	T2	M0	NX
TCGA-DD-A3A8	11	1	75	MALE	G2	Stage II	T2	M0	N0
TCGA-G3-A7M6	632	0	60	FEMALE	G3	Stage I	T1	MX	NX
TCGA-KR-A7K8	906	0	57	MALE	G1	Stage I	T1	M0	N0
TCGA-5R-AA1D	449	0	17	FEMALE	G3	Stage IIIA	T3a	M0	N0

## Sheet: ICGC clinical information
icgc_donor_id	project_code	study_donor_involved_in	submitted_donor_id	donor_sex	donor_vital_status	disease_status_last_followup	donor_relapse_type	donor_age_at_diagnosis	donor_age_at_enrollment	donor_age_at_last_followup	donor_relapse_interval	donor_diagnosis_icd10	donor_tumour_staging_system_at_diagnosis	donor_tumour_stage_at_diagnosis	donor_tumour_stage_at_diagnosis_supplemental	donor_survival_time	donor_interval_of_last_followup	prior_malignancy	cancer_type_prior_malignancy	cancer_history_first_degree_relative
DO50855	LIRI-JP	PCAWG	RK326	male	alive			47	47			C22	TNM by LCSGJ	2		570		no		no
DO50857	LIRI-JP	PCAWG	RK337	male	alive			72	72			C22	TNM by LCSGJ	2		210		no		yes
DO50859	LIRI-JP	PCAWG	RK338	male	alive			77	77			C22	TNM by LCSGJ	2		180		yes	C25	no
DO50850	LIRI-JP	PCAWG	RK305	male	alive			74	74			C22	TNM by LCSGJ	3		720		no		no
DO50851	LIRI-JP	PCAWG	RK306	male	alive			80	80			C22	TNM by LCSGJ	2		540		no		no
DO50842	LIRI-JP	PCAWG	RK287	female	alive			75	75			C22	TNM by LCSGJ	4		300		no		no
DO50844	LIRI-JP	PCAWG	RK289	male	alive			75	75			C22	TNM by LCSGJ	4		300		no		yes
DO50845	LIRI-JP	PCAWG	RK297	male	alive			72	72			C22	TNM by LCSGJ	3		210		no		no
DO50848	LIRI-JP	PCAWG	RK304	male	alive			74	74			C22	TNM by LCSGJ	3		480		no		no
DO50840	LIRI-JP	PCAWG	RK285	male	alive			49	49			C22	TNM by LCSGJ	2		330		no		no
DO50839	LIRI-JP	PCAWG	RK284	female	alive			47	47			C22	TNM by LCSGJ	3		330		no		yes
DO50831	LIRI-JP	PCAWG	RK278	male	alive			52	52			C22	TNM by LCSGJ	2		510		no		no
DO50832	LIRI-JP	PCAWG	RK280	male	alive			73	73			C22	TNM by LCSGJ	3		90		no		yes
DO50834	LIRI-JP	PCAWG	RK282	male	alive			72	72			C22	TNM by LCSGJ	2		540		no		unknown
DO50837	LIRI-JP	PCAWG	RK283	female	alive			53	53			C22	TNM by LCSGJ	1		480		no		no
DO50829	LIRI-JP	PCAWG	RK277	male	alive			78	78			C22	TNM by LCSGJ	3		570		no		yes
DO50820	LIRI-JP	PCAWG	RK267	female	alive			77	77			C22	TNM by LCSGJ	3		510		no		no
DO50822	LIRI-JP	PCAWG	RK268	male	alive			66	66			C22	TNM by LCSGJ	2		510		no		no
DO50825	LIRI-JP	PCAWG	RK270	male	alive			70	70			C22	TNM by LCSGJ	2		390		no		no
DO50827	LIRI-JP	PCAWG	RK275	female	alive			48	48			C22	TNM by LCSGJ	2		480		no		no
DO50817	LIRI-JP	PCAWG	RK264	male	alive			75	75			C22	TNM by LCSGJ	2		390		no		no
DO50818	LIRI-JP	PCAWG	RK265	male	alive			65	65			C22	TNM by LCSGJ	2		510		no		no
DO50819	LIRI-JP	PCAWG	RK266	female	alive			72	72			C22	TNM by LCSGJ	2		510		no		no
DO50811	LIRI-JP	PCAWG	RK259	male	alive			62	62			C22	TNM by LCSGJ	1		450		no		no
DO50813	LIRI-JP	PCAWG	RK260	male	alive			56	56			C22	TNM by LCSGJ	2		420		no		no
DO50814	LIRI-JP	PCAWG	RK261	male	alive			83	83			C22	TNM by LCSGJ	3		420		no		no
DO50815	LIRI-JP	PCAWG	RK262	male	alive			62	62			C22	TNM by LCSGJ	3		150		no		no
DO50816	LIRI-JP	PCAWG	RK263	male	alive			63	63			C22	TNM by LCSGJ	2		390		no		no
DO50806	LIRI-JP	PCAWG	RK254	male	alive			70	70			C22	TNM by LCSGJ	4		540		no		yes
DO50807	LIRI-JP	PCAWG	RK256	male	alive			67	67			C22	TNM by LCSGJ	1		540		no		yes
DO50808	LIRI-JP	PCAWG	RK257	male	alive			68	68			C22	TNM by LCSGJ	2		570		yes	C67	no
DO50809	LIRI-JP	PCAWG	RK258	male	deceased			56	56			C22	TNM by LCSGJ	3		720		no		yes
DO50800	LIRI-JP	PCAWG	RK237	male	alive			74	74			C22	TNM by LCSGJ	2		510		no		yes
DO50802	LIRI-JP	PCAWG	RK241	male	alive			49	49			C22	TNM by LCSGJ	2		930		yes	C18	yes
DO50803	LIRI-JP	PCAWG	RK243	female	alive			62	62			C22	TNM by LCSGJ	1		540		yes	C18	no
DO50804	LIRI-JP	PCAWG	RK244	male	alive			81	81			C22	TNM by LCSGJ	2		720		yes	C66	unknown
DO50805	LIRI-JP	PCAWG	RK245	male	alive			72	72			C22	TNM by LCSGJ	2		690		yes	C61	no
DO50798	LIRI-JP	PCAWG	RK235	male	deceased			77	77			C22	TNM by LCSGJ	3		30		no		no
DO50799	LIRI-JP	PCAWG	RK236	female	alive			66	66			C22	TNM by LCSGJ	2		540		no		yes
DO50791	LIRI-JP	PCAWG	RK232	female	deceased			79	79			C22	TNM by LCSGJ	1		480		no		yes
DO50793	LIRI-JP	PCAWG	RK233	male	alive			76	76			C22	TNM by LCSGJ	4		540		yes	C16	yes
DO50796	LIRI-JP	PCAWG	RK234	male	alive			69	69			C22	TNM by LCSGJ	2		540		no		no
DO50787	LIRI-JP	PCAWG	RK229	male	alive			63	63			C22	TNM by LCSGJ	3		480		no		no
DO50789	LIRI-JP	PCAWG	RK230	female	alive			73	73			C22	TNM by LCSGJ	2		570		yes	C16	yes
DO50780	LIRI-JP	PCAWG	RK225	male	deceased			70	70			C22	TNM by LCSGJ	4		660		no		no
DO50783	LIRI-JP	PCAWG	RK227	male	alive			62	62			C22	TNM by LCSGJ	3		480		yes	C66	no
DO50785	LIRI-JP	PCAWG	RK228	male	deceased			37	37			C22	TNM by LCSGJ	4		90		no		no
DO50776	LIRI-JP	PCAWG	RK223	male	alive			75	75			C22	TNM by LCSGJ	1		690		yes	C61	no
DO50778	LIRI-JP	PCAWG	RK224	male	alive			60	60			C22	TNM by LCSGJ	4		630		no		yes
DO50772	LIRI-JP	PCAWG	RK221	male	alive			70	70			C22	TNM by LCSGJ	1		660		no		no
DO50774	LIRI-JP	PCAWG	RK222	female	alive			68	68			C22	TNM by LCSGJ	2		720		no		no
DO45287	LIRI-JP	PCAWG	RK269	male	alive			74	74			C22	TNM by LCSGJ	1		390		yes	C20	no
DO45289	LIRI-JP	PCAWG	RK272	female	alive			78	78			C22	TNM by LCSGJ	3		360		no		no
DO45283	LIRI-JP	PCAWG	RK208	male	alive			60	60			C22	TNM by LCSGJ	3		510		yes	C15	unknown
DO45285	LIRI-JP	PCAWG	RK226	male	alive			59	59			C22	TNM by LCSGJ	3		480		no		no
DO45291	LIRI-JP	PCAWG	RK279	male	alive			69	69			C22	TNM by LCSGJ	3		570		no		no
DO45279	LIRI-JP	PCAWG	RK194	male	alive			67	67			C22	TNM by LCSGJ	3		1290		no		no
DO45275	LIRI-JP		RK182	male	deceased			65	65			C22	TNM by LCSGJ	3		10		no		no
DO45277	LIRI-JP	PCAWG	RK184	male	alive			64	64			C22	TNM by LCSGJ	3		600		no		no
DO45273	LIRI-JP	PCAWG	RK180	male	alive			62	62			C22	TNM by LCSGJ	2		480		no		no
DO45281	LIRI-JP	PCAWG	RK204	male	alive			83	83			C22	TNM by LCSGJ	4		750		no		no
DO45269	LIRI-JP	PCAWG	RK177	male	alive			59	59			C22	TNM by LCSGJ	3		750		no		no
DO45265	LIRI-JP	PCAWG	RK167	male	alive			73	73			C22	TNM by LCSGJ	3		1020		no		no
DO45267	LIRI-JP	PCAWG	RK170	male	deceased			73	73			C22	TNM by LCSGJ	3		570		no		yes
DO45261	LIRI-JP	PCAWG	RK165	male	alive			74	74			C22	TNM by LCSGJ	3		990		no		no
DO45263	LIRI-JP	PCAWG	RK166	male	deceased			67	67			C22	TNM by LCSGJ	3		270		no		no
DO45257	LIRI-JP	PCAWG	RK157	male	alive			46	46			C22	TNM by LCSGJ	3		810		no		no
DO45259	LIRI-JP	PCAWG	RK159	male	alive			65	65			C22	TNM by LCSGJ	3		330		no		no
DO45253	LIRI-JP	PCAWG	RK147	male	alive			50	50			C22	TNM by LCSGJ	2		870		no		yes
DO45255	LIRI-JP	PCAWG	RK148	male	alive			81	81			C22	TNM by LCSGJ	3		720		no		yes
DO45251	LIRI-JP	PCAWG	RK146	female	alive			57	57			C22	TNM by LCSGJ	2		900		no		no
DO45247	LIRI-JP	PCAWG	RK141	female	alive			31	31			C22	TNM by LCSGJ	2		210		no		no
DO45249	LIRI-JP	PCAWG	RK142	male	alive			57	57			C22	TNM by LCSGJ	1		630		no		yes
DO45243	LIRI-JP	PCAWG	RK137	female	alive			74	74			C22	TNM by LCSGJ	3		930		no		no
DO45245	LIRI-JP	PCAWG	RK138	female	deceased			75	75			C22	TNM by LCSGJ	2		240		yes	C16	unknown
DO45241	LIRI-JP	PCAWG	RK133	male	alive			49	49			C22	TNM by LCSGJ	1		1080		no		yes
DO45239	LIRI-JP	PCAWG	RK130	male	alive			42	42			C22	TNM by LCSGJ	2		870		no		no
DO45235	LIRI-JP	PCAWG	RK115	female	alive			68	68			C22	TNM by LCSGJ	1		900		no		no
DO45237	LIRI-JP	PCAWG	RK126	male	alive			58	58			C22	TNM by LCSGJ	2		900		no		no
DO45231	LIRI-JP	PCAWG	RK109	male	alive			84	84			C22	TNM by LCSGJ	2		930		no		no
DO45233	LIRI-JP	PCAWG	RK112	male	alive			83	83			C22	TNM by LCSGJ	3		900		yes	C67	no
DO45229	LIRI-JP	PCAWG	RK108	male	alive			74	74			C22	TNM by LCSGJ	1		990		no		no
DO45225	LIRI-JP	PCAWG	RK106	male	alive			69	69			C22	TNM by LCSGJ	1		1050		no		no
DO45227	LIRI-JP	PCAWG	RK107	female	alive			57	57			C22	TNM by LCSGJ	2		1020		no		no
DO45221	LIRI-JP	PCAWG	RK100	female	deceased			75	75			C22	TNM by LCSGJ	4		390		no		no
DO45223	LIRI-JP	PCAWG	RK103	male	alive			67	67			C22	TNM by LCSGJ	4		1020		no		no
DO45217	LIRI-JP	PCAWG	RK098	female	deceased			69	69			C22	TNM by LCSGJ	3		270		no		no
DO45219	LIRI-JP	PCAWG	RK099	male	alive			78	78			C22	TNM by LCSGJ	2		1080		no		no
DO45213	LIRI-JP	PCAWG	RK092	male	alive			58	58			C22	TNM by LCSGJ	1		1200		no		yes
DO45215	LIRI-JP	PCAWG	RK096	male	alive			65	65			C22	TNM by LCSGJ	2		1170		no		yes
DO45211	LIRI-JP	PCAWG	RK091	male	alive			76	76			C22	TNM by LCSGJ	3		240		no		no
DO45297	LIRI-JP	PCAWG	RK307	female	deceased			61	61			C22	TNM by LCSGJ	4		1260		no		no
DO45299	LIRI-JP	PCAWG	RK308	female	alive			70	70			C22	TNM by LCSGJ	1		1440		no		unknown
DO45293	LIRI-JP	PCAWG	RK298	male	alive			68	68			C22	TNM by LCSGJ	3		450		no		no
DO45295	LIRI-JP	PCAWG	RK303	male	alive			76	76			C22	TNM by LCSGJ	2		300		no		no
DO45207	LIRI-JP	PCAWG	RK086	male	alive			68	68			C22	TNM by LCSGJ	1		1050		no		no
DO45209	LIRI-JP	PCAWG	RK089	male	alive			70	70			C22	TNM by LCSGJ	4		1350		no		yes
DO45203	LIRI-JP	PCAWG	RK083	female	alive			71	71			C22	TNM by LCSGJ	2		1170		no		no
DO45205	LIRI-JP	PCAWG	RK084	female	deceased			67	67			C22	TNM by LCSGJ	2		90		no		yes
DO45201	LIRI-JP	PCAWG	RK082	male	alive			49	49			C22	TNM by LCSGJ	1		900		no		yes
DO45169	LIRI-JP	PCAWG	RK056	male	alive			74	74			C22	TNM by LCSGJ	3		1350		no		no
DO45165	LIRI-JP	PCAWG	RK054	male	alive			75	75			C22	TNM by LCSGJ	2		690		no		yes
DO45167	LIRI-JP	PCAWG	RK055	male	deceased			67	67			C22	TNM by LCSGJ	2		1440		no		yes
DO45161	LIRI-JP	PCAWG	RK051	male	deceased			74	74			C22	TNM by LCSGJ	2		540		yes	C18	no
DO45163	LIRI-JP	PCAWG	RK052	male	alive			76	76			C22	TNM by LCSGJ	2		960		no		yes
DO45171	LIRI-JP	PCAWG	RK058	male	alive			56	56			C22	TNM by LCSGJ	3		600		no		unknown
DO45159	LIRI-JP	PCAWG	RK050	male	alive			65	65			C22	TNM by LCSGJ	3		1470		no		no
DO45155	LIRI-JP	PCAWG	RK048	male	alive			69	69			C22	TNM by LCSGJ	2		2160		yes	C67	yes
DO45157	LIRI-JP	PCAWG	RK049	male	alive			62	62			C22	TNM by LCSGJ	2		1980		no		no
DO45151	LIRI-JP	PCAWG	RK046	male	alive			64	64			C22	TNM by LCSGJ	3		1230		no		no
DO45153	LIRI-JP	PCAWG	RK047	female	alive			77	77			C22	TNM by LCSGJ	2		1380		no		no
DO45147	LIRI-JP	PCAWG	RK042	male	deceased			57	57			C22	TNM by LCSGJ	2		720		no		yes
DO45149	LIRI-JP	PCAWG	RK044	female	alive			70	70			C22	TNM by LCSGJ	2		1260		no		no
DO45143	LIRI-JP	PCAWG	RK037	male	alive			69	69			C22	TNM by LCSGJ	3		1290		no		no
DO45145	LIRI-JP	PCAWG	RK041	male	deceased			78	78			C22	TNM by LCSGJ	3		60		no		no
DO45141	LIRI-JP	PCAWG	RK036	male	alive			73	73			C22	TNM by LCSGJ	2		1320		no		no
DO45137	LIRI-JP	PCAWG	RK034	male	alive			38	38			C22	TNM by LCSGJ	1		1320		no		yes
DO45139	LIRI-JP	PCAWG	RK035	male	alive			63	63			C22	TNM by LCSGJ	3		1320		no		yes
DO45133	LIRI-JP	PCAWG	RK032	male	deceased			64	64			C22	TNM by LCSGJ	3		660		no		yes
DO45135	LIRI-JP	PCAWG	RK033	male	alive			77	77			C22	TNM by LCSGJ	1		1410		no		yes
DO45131	LIRI-JP	PCAWG	RK031	male	deceased			53	53			C22	TNM by LCSGJ	4		360		no		yes
DO45129	LIRI-JP	PCAWG	RK029	male	alive			61	61			C22	TNM by LCSGJ	3		1470		no		yes
DO45125	LIRI-JP	PCAWG	RK026	male	alive			58	58			C22	TNM by LCSGJ	3		1680		no		no
DO45127	LIRI-JP	PCAWG	RK027	male	deceased			73	73			C22	TNM by LCSGJ	3		420		no		no
DO45121	LIRI-JP	PCAWG	RK024	male	alive			61	61			C22	TNM by LCSGJ	3		1530		no		no
DO45123	LIRI-JP	PCAWG	RK025	female	deceased			78	78			C22	TNM by LCSGJ	2		570		no		yes
DO45119	LIRI-JP	PCAWG	RK023	male	deceased			74	74			C22	TNM by LCSGJ	3		510		yes	C15	yes
DO45115	LIRI-JP	PCAWG	RK021	male	alive			81	81			C22	TNM by LCSGJ	2		840		yes	C67	no
DO45117	LIRI-JP	PCAWG	RK022	female	deceased			73	73			C22	TNM by LCSGJ	2		1110		no		yes
DO45111	LIRI-JP	PCAWG	RK019	male	alive			74	74			C22	TNM by LCSGJ	2		1590		no		yes
DO45113	LIRI-JP	PCAWG	RK020	male	alive			58	58			C22	TNM by LCSGJ	3		1560		no		yes
DO45107	LIRI-JP	PCAWG	RK016	female	alive			63	63			C22	TNM by LCSGJ	2		1710		no		yes
DO45109	LIRI-JP	PCAWG	RK018	male	alive			63	63			C22	TNM by LCSGJ	2		1590		no		no
DO45103	LIRI-JP	PCAWG	RK014	male	alive			47	47			C22	TNM by LCSGJ	3		450		no		yes
DO45105	LIRI-JP	PCAWG	RK015	male	alive			61	61			C22	TNM by LCSGJ	1		1680		no		unknown
DO45101	LIRI-JP	PCAWG	RK012	male	alive			63	63			C22	TNM by LCSGJ	2		1680		no		unknown
DO45199	LIRI-JP	PCAWG	RK080	female	alive			86	86			C22	TNM by LCSGJ	2		1350		no		no
DO45195	LIRI-JP	PCAWG	RK073	male	alive			62	62			C22	TNM by LCSGJ	1		390		no		no
DO45197	LIRI-JP	PCAWG	RK079	male	alive			51	51			C22	TNM by LCSGJ	2		1170		no		no
DO45187	LIRI-JP	PCAWG	RK068	female	alive			32	32			C22	TNM by LCSGJ	1		1260		no		unknown
DO45189	LIRI-JP	PCAWG	RK069	female	alive			85	85			C22	TNM by LCSGJ	2		1200		no		yes
DO45183	LIRI-JP	PCAWG	RK066	female	deceased			72	72			C22	TNM by LCSGJ	2		570		no		no
DO45185	LIRI-JP	PCAWG	RK067	male	alive			89	89			C22	TNM by LCSGJ	2		600		no		unknown
DO45191	LIRI-JP	PCAWG	RK071	female	alive			61	61			C22	TNM by LCSGJ	2		1200		no		yes
DO45193	LIRI-JP	PCAWG	RK072	female	deceased			68	68			C22	TNM by LCSGJ	4		120		yes	C16	no
DO45177	LIRI-JP	PCAWG	RK063	female	alive			81	81			C22	TNM by LCSGJ	3		1260		no		no
DO45179	LIRI-JP	PCAWG	RK064	female	alive			78	78			C22	TNM by LCSGJ	2		600		no		yes
DO45173	LIRI-JP	PCAWG	RK061	male	alive			63	63			C22	TNM by LCSGJ	3		1170		no		yes
DO45175	LIRI-JP	PCAWG	RK062	male	alive			74	74			C22	TNM by LCSGJ	2		1140		no		yes
DO45181	LIRI-JP	PCAWG	RK065	female	alive			84	84			C22	TNM by LCSGJ	2		1200		no		yes
DO227643	LIRI-JP		RK039	male	alive			79	79			C22	TNM by LCSGJ	2		1260		no		no
DO45305	LIRI-JP	PCAWG	RK312	male	alive			66	66			C22	TNM by LCSGJ	4		300		no		no
DO45307	LIRI-JP	PCAWG	RK316	female	deceased			54	54			C22	TNM by LCSGJ	4		240		no		no
DO45301	LIRI-JP	PCAWG	RK309	male	deceased			56	56			C22	TNM by LCSGJ	2		1440		no		unknown
DO45303	LIRI-JP	PCAWG	RK310	female	alive			62	62			C22	TNM by LCSGJ	3		990		no		unknown
DO45309	LIRI-JP	PCAWG	RK317	male	deceased			73	73			C22	TNM by LCSGJ	3		30		no		no
DO227801	LIRI-JP		RK255	female	alive			77	77			C22	TNM by LCSGJ	1		660		yes	C67	no
DO48761	LIRI-JP	PCAWG	RK220	male	alive			55	55			C22	TNM by LCSGJ	2		870		no		yes
DO48760	LIRI-JP	PCAWG	RK219	female	alive			70	70			C22	TNM by LCSGJ	2		690		no		no
DO48759	LIRI-JP	PCAWG	RK217	male	alive			73	73			C22	TNM by LCSGJ	3		720		no		no
DO48757	LIRI-JP	PCAWG	RK216	female	alive			68	68			C22	TNM by LCSGJ	3		480		no		no
DO48751	LIRI-JP	PCAWG	RK214	male	deceased			68	68			C22	TNM by LCSGJ	2		480		no		no
DO48753	LIRI-JP	PCAWG	RK215	male	alive			55	55			C22	TNM by LCSGJ	3		510		no		no
DO48747	LIRI-JP	PCAWG	RK213	male	alive			62	62			C22	TNM by LCSGJ	3		540		no		no
DO48746	LIRI-JP	PCAWG	RK212	male	alive			76	76			C22	TNM by LCSGJ	3		570		no		no
DO48741	LIRI-JP	PCAWG	RK207	male	alive			64	64			C22	TNM by LCSGJ	3		240		no		yes
DO48743	LIRI-JP	PCAWG	RK211	female	alive			69	69			C22	TNM by LCSGJ	2		570		yes	C50, C05	no
DO48742	LIRI-JP	PCAWG	RK210	male	alive			76	76			C22	TNM by LCSGJ	2		600		no		no
DO48738	LIRI-JP	PCAWG	RK206	male	alive			83	83			C22	TNM by LCSGJ	4		780		no		no
DO48737	LIRI-JP	PCAWG	RK205	male	alive			52	52			C22	TNM by LCSGJ	1		720		no		no
DO48733	LIRI-JP	PCAWG	RK201	male	alive			72	72			C22	TNM by LCSGJ	2		600		no		yes
DO48736	LIRI-JP	PCAWG	RK202	female	alive			76	76			C22	TNM by LCSGJ	1		600		no		yes
DO48730	LIRI-JP	PCAWG	RK199	female	alive			73	73			C22	TNM by LCSGJ	2		630		no		no
DO48732	LIRI-JP	PCAWG	RK200	male	alive			73	73			C22	TNM by LCSGJ	3		630		no		yes
DO48727	LIRI-JP	PCAWG	RK197	female	deceased			81	81			C22	TNM by LCSGJ	2		390		no		no
DO48728	LIRI-JP	PCAWG	RK198	female	alive			74	74			C22	TNM by LCSGJ	2		150		yes	D11	yes
DO48723	LIRI-JP	PCAWG	RK195	male	alive			73	73			C22	TNM by LCSGJ	1		600		no		yes
DO48725	LIRI-JP	PCAWG	RK196	male	alive			66	66			C22	TNM by LCSGJ	1		780		no		no
DO48721	LIRI-JP	PCAWG	RK193	female	alive			58	58			C22	TNM by LCSGJ	1		900		no		yes
DO48720	LIRI-JP	PCAWG	RK191	female	alive			62	62			C22	TNM by LCSGJ	2		570		no		no
DO48716	LIRI-JP	PCAWG	RK187	male	alive			71	71			C22	TNM by LCSGJ	2		720		no		yes
DO48715	LIRI-JP	PCAWG	RK186	female	deceased			58	58			C22	TNM by LCSGJ	2		690		no		no
DO48717	LIRI-JP	PCAWG	RK188	male	deceased			54	54			C22	TNM by LCSGJ	4		180		no		yes
DO48712	LIRI-JP	PCAWG	RK185	male	alive			50	50			C22	TNM by LCSGJ	2		810		no		yes
DO48719	LIRI-JP	PCAWG	RK190	male	alive			80	80			C22	TNM by LCSGJ	2		690		no		no
DO48704	LIRI-JP	PCAWG	RK178	female	alive			68	68			C22	TNM by LCSGJ	3		750		no		yes
DO48706	LIRI-JP	PCAWG	RK181	male	alive			72	72			C22	TNM by LCSGJ	2		870		no		no
DO48701	LIRI-JP	PCAWG	RK175	male	alive			78	78			C22	TNM by LCSGJ	2		780		no		yes
DO48700	LIRI-JP	PCAWG	RK171	female	alive			78	78			C22	TNM by LCSGJ	2		810		no		yes
DO48703	LIRI-JP	PCAWG	RK176	male	alive			64	64			C22	TNM by LCSGJ	2		750		no		yes
DO48709	LIRI-JP	PCAWG	RK183	male	alive			74	74			C22	TNM by LCSGJ	1		900		no		no
DO48679	LIRI-JP	PCAWG	RK081	male	alive			72	72			C22	TNM by LCSGJ	2		1200		no		no
DO48674	LIRI-JP	PCAWG	RK070	male	alive			80	80			C22	TNM by LCSGJ	2		1260		no		no
DO48677	LIRI-JP	PCAWG	RK077	male	alive			58	58			C22	TNM by LCSGJ	3		1140		no		unknown
DO48672	LIRI-JP	PCAWG	RK059	male	alive			81	81			C22	TNM by LCSGJ	2		450		yes	C34	yes
DO48697	LIRI-JP	PCAWG	RK163	female	deceased			64	64			C22	TNM by LCSGJ	2		810		no		no
DO48693	LIRI-JP	PCAWG	RK149	male	alive			71	71			C22	TNM by LCSGJ	2		900		no		yes
DO48692	LIRI-JP	PCAWG	RK144	female	alive			77	77			C22	TNM by LCSGJ	3		900		no		no
DO48695	LIRI-JP	PCAWG	RK162	male	alive			77	77			C22	TNM by LCSGJ	2		720		yes	C34	no
DO48694	LIRI-JP	PCAWG	RK154	male	alive			71	71			C22	TNM by LCSGJ	2		840		no		yes
DO48689	LIRI-JP	PCAWG	RK136	male	alive			63	63			C22	TNM by LCSGJ	2		900		no		no
DO48686	LIRI-JP	PCAWG	RK122	male	alive			75	75			C22	TNM by LCSGJ	3		990		no		yes
DO48687	LIRI-JP	PCAWG	RK123	female	alive			73	73			C22	TNM by LCSGJ	2		120		no		no
DO48682	LIRI-JP	PCAWG	RK119	female	deceased			72	72			C22	TNM by LCSGJ	3		120		yes	C25	yes
DO48681	LIRI-JP	PCAWG	RK111	male	alive			57	57			C22	TNM by LCSGJ	2		900		no		no
DO48684	LIRI-JP	PCAWG	RK121	female	deceased			71	71			C22	TNM by LCSGJ	3		810		yes	C50	no
DO48691	LIRI-JP	PCAWG	RK139	male	alive			71	71			C22	TNM by LCSGJ	2		900		no	C67	no
DO45099	LIRI-JP	PCAWG	RK010	male	alive			46	46			C22	TNM by LCSGJ	3		1590		no		unknown
DO45095	LIRI-JP	PCAWG	RK005	male	alive			66	66			C22	TNM by LCSGJ	2		1620		no		no
DO45096	LIRI-JP	PCAWG	RK006	male	deceased			69	69			C22	TNM by LCSGJ	2		1290		no		no
DO45097	LIRI-JP	PCAWG	RK007	male	alive			69	69			C22	TNM by LCSGJ	3		1620		no		no
DO45091	LIRI-JP	PCAWG	RK001	male	deceased			56	56			C22	TNM by LCSGJ	2		1320		no		no
DO45092	LIRI-JP	PCAWG	RK002	male	deceased			62	62			C22	TNM by LCSGJ	4		1200		no		no
DO45093	LIRI-JP	PCAWG	RK003	male	deceased			71	71			C22	TNM by LCSGJ	2		720		no		no
DO45094	LIRI-JP	PCAWG	RK004	male	alive			76	76			C22	TNM by LCSGJ	3		1650		no		no
DO23552	LIRI-JP	PCAWG	RK172	female	alive			80	80			C22	TNM by LCSGJ	1		810		no		no
DO23551	LIRI-JP	PCAWG	RK169	male	deceased			73	73			C22	TNM by LCSGJ	3		150		no		no
DO23550	LIRI-JP	PCAWG	RK164	male	alive			69	69			C22	TNM by LCSGJ	1		990		no		no
DO23539	LIRI-JP	PCAWG	RK134	male	alive			77	77			C22	TNM by LCSGJ	1		1110		yes	C62	unknown
DO23538	LIRI-JP	PCAWG	RK131	male	alive			67	67			C22	TNM by LCSGJ	2		450		no		no
DO23537	LIRI-JP	PCAWG	RK128	male	deceased			79	79			C22	TNM by LCSGJ	2		900		yes	C16	no
DO23536	LIRI-JP	PCAWG	RK125	male	alive			56	56			C22	TNM by LCSGJ	2		930		no		no
DO23535	LIRI-JP	PCAWG	RK124	male	alive			67	67			C22	TNM by LCSGJ	1		960		no		no
DO23534	LIRI-JP	PCAWG	RK120	male	alive			60	60			C22	TNM by LCSGJ	2		840		no		no
DO23533	LIRI-JP	PCAWG	RK118	male	alive			61	61			C22	TNM by LCSGJ	2		900		no		no
DO23532	LIRI-JP	PCAWG	RK117	female	alive			71	71			C22	TNM by LCSGJ	1		960		no		yes
DO23531	LIRI-JP	PCAWG	RK116	female	alive			78	78			C22	TNM by LCSGJ	3		900		no		no
DO23530	LIRI-JP	PCAWG	RK113	male	deceased			53	53			C22	TNM by LCSGJ	4		180		no		no
DO23549	LIRI-JP	PCAWG	RK156	male	alive			74	74			C22	TNM by LCSGJ	3		990		no		no
DO23548	LIRI-JP	PCAWG	RK155	female	alive			78	78			C22	TNM by LCSGJ	1		840		no		yes
DO23547	LIRI-JP	PCAWG	RK153	male	alive			74	74			C22	TNM by LCSGJ	1		1020		no		no
DO23546	LIRI-JP	PCAWG	RK152	male	alive			63	63			C22	TNM by LCSGJ	2		1050		no		unknown
DO23545	LIRI-JP	PCAWG	RK151	male	deceased			67	67			C22	TNM by LCSGJ	2		570		yes	C16	no
DO23544	LIRI-JP	PCAWG	RK150	male	alive			67	67			C22	TNM by LCSGJ	2		960		no		no
DO23543	LIRI-JP	PCAWG	RK145	male	alive			63	63			C22	TNM by LCSGJ	2		1020		no		no
DO23542	LIRI-JP	PCAWG	RK143	male	alive			66	66			C22	TNM by LCSGJ	3		960		no		yes
DO23541	LIRI-JP	PCAWG	RK140	male	alive			65	65			C22	TNM by LCSGJ	2		930		no		no
DO23540	LIRI-JP	PCAWG	RK135	male	alive			73	73			C22	TNM by LCSGJ	1		750		no		no
DO23517	LIRI-JP	PCAWG	RK075	male	alive			62	62			C22	TNM by LCSGJ	2		1200		no		yes
DO23516	LIRI-JP	PCAWG	RK074	male	deceased			69	69			C22	TNM by LCSGJ	3		20		no		no
DO23515	LIRI-JP	PCAWG	RK060	male	alive			71	71			C22	TNM by LCSGJ	2		1230		yes	C16	yes
DO23514	LIRI-JP	PCAWG	RK057	male	alive			64	64			C22	TNM by LCSGJ	2		1290		no		no
DO23513	LIRI-JP	PCAWG	RK053	male	alive			76	76			C22	TNM by LCSGJ	3		1200		no		no
DO23512	LIRI-JP	PCAWG	RK043	male	alive			60	60			C22	TNM by LCSGJ	1		1260		no		no
DO23511	LIRI-JP	PCAWG	RK040	female	deceased			83	83			C22	TNM by LCSGJ	3		180		no		no
DO23510	LIRI-JP	PCAWG	RK038	female	alive			80	80			C22	TNM by LCSGJ	2		870		no		yes
DO23519	LIRI-JP	PCAWG	RK085	male	alive			65	65			C22	TNM by LCSGJ	3		630		no		no
DO23518	LIRI-JP	PCAWG	RK076	male	alive			67	67			C22	TNM by LCSGJ	2		1320		no		no
DO23528	LIRI-JP	PCAWG	RK105	female	alive			45	45			C22	TNM by LCSGJ	2		1020		no		yes
DO23527	LIRI-JP	PCAWG	RK104	male	alive			72	72			C22	TNM by LCSGJ	1		1050		no		no
DO23526	LIRI-JP	PCAWG	RK102	male	alive			66	66			C22	TNM by LCSGJ	3		1050		no		no
DO23525	LIRI-JP	PCAWG	RK101	male	alive			71	71			C22	TNM by LCSGJ	4		1050		no		no
DO23524	LIRI-JP	PCAWG	RK095	female	alive			71	71			C22	TNM by LCSGJ	2		1050		yes	C50	no
DO23523	LIRI-JP	PCAWG	RK093	male	alive			52	52			C22	TNM by LCSGJ	3		1080		no		yes
DO23522	LIRI-JP	PCAWG	RK090	female	alive			82	82			C22	TNM by LCSGJ	1		1320		no		no
DO23521	LIRI-JP	PCAWG	RK088	male	alive			63	63			C22	TNM by LCSGJ	3		1110		no		no
DO23520	LIRI-JP	PCAWG	RK087	male	alive			59	59			C22	TNM by LCSGJ	4		1410		no		unknown
DO23529	LIRI-JP	PCAWG	RK110	male	alive			72	72			C22	TNM by LCSGJ	4		930		no		no
DO23509	LIRI-JP	PCAWG	RK030	male	deceased			60	60			C22	TNM by LCSGJ	3		780		no		no
DO23508	LIRI-JP	PCAWG	RK028	female	alive			79	79			C22	TNM by LCSGJ	2		390		no		no

## Sheet: Univariate COX analysis results
id	HR	HR.95L	HR.95H	pvalue
FADD	1.4592	1.08542	1.96169	0.0123194
TRAF2	1.46389	1.13976	1.88019	0.00284098
PGAM5	1.94743	1.38999	2.72844	0.00010712
XIAP	1.35219	1.00022	1.82801	0.0498297
PARP1	1.2885	1.00675	1.6491	0.0440697
H2AX	1.38046	1.16232	1.63954	0.000238752
S100A9	1.22851	1.12792	1.33807	2.33666e-06
BRAF	1.55861	1.01023	2.40466	0.0448603
OTULIN	1.80682	1.22955	2.65511	0.00259347
PELI1	1.24499	1.0138	1.52889	0.036549
CASP8	1.61249	1.15278	2.25554	0.00526648
SPATA2	1.58084	1.04731	2.38618	0.0292587
ATG16L1	1.87938	1.18305	2.98555	0.00754501
CARD9	2.42005	1.46197	4.00598	0.00058844
SLC39A7	1.33939	1.0463	1.71458	0.0203836
CNOT3	1.69923	1.20384	2.3985	0.00257066
CXCL5	1.1681	1.04954	1.30007	0.00443691
PALMD	0.815167	0.668452	0.994084	0.0435319
PCYT1A	1.88838	1.24258	2.86983	0.00291043
TLR2	1.25757	1.02954	1.53611	0.0247594
PARP2	1.71842	1.21418	2.43207	0.00225004
RNF4	1.47681	1.0655	2.0469	0.0192392

## Sheet: TCGA Risk Grouping
id	futime	fustat	TRAF2	PGAM5	ATG16L1	CARD9	PCYT1A	TLR2	PARP2	riskScore	risk
TCGA-EP-A26S	1.66575	0	2.1385	3.31395	2.80469	0.133121	2.52497	0.387755	2.33506	2.69676	low
TCGA-DD-AAVX	4.70685	0	2.2201	3.50998	2.14152	0.192724	2.26766	0.595445	1.38517	2.51326	low
TCGA-ED-A7PZ	0.0164384	0	3.31618	3.31889	1.83492	0.193923	2.80343	0.137679	2.28444	2.77577	low
TCGA-LG-A6GG	1.06027	0	1.8484	3.07956	2.419	0.11223	2.54662	1.53299	1.97843	2.48843	low
TCGA-ED-A97K	0.0164384	0	3.24787	2.90284	2.88253	0.624222	3.17925	2.11323	1.8159	2.86653	high
TCGA-DD-AAVW	6.34795	0	2.03435	3.17903	2.58229	0.469999	2.8142	0.777245	2.2395	2.75928	low
TCGA-UB-A7ME	1.33151	0	2.89952	3.40912	2.13002	0.481175	2.34787	0.648003	3.18515	3.00239	high
TCGA-G3-A7M9	0.153425	1	4.31181	5.19503	3.03652	0.8383	3.14929	2.37986	3.51883	4.27918	high
TCGA-DD-AACJ	5.7589	0	3.33717	2.99322	1.87489	0.197843	2.26728	0.261964	1.97118	2.51297	low
TCGA-DD-A4NK	3.31507	1	2.10289	3.79695	2.13053	0.36223	2.7062	1.81109	2.28393	2.93645	high
TCGA-DD-A3A5	8.56164	1	2.90705	2.89456	2.029	0.123816	3.05776	0.179314	2.1422	2.57967	low
TCGA-DD-AACF	1	1	4.2504	2.89202	2.18831	0.374306	2.56028	0.710341	3.29799	2.97321	high
TCGA-K7-A5RF	1.72877	0	1.81997	2.893	2.01082	0.372311	2.35649	1.52293	1.79304	2.39183	low
TCGA-ZP-A9D1	0.0575342	0	2.94848	3.12787	2.43707	0.242528	2.22685	0.713981	2.1473	2.63196	low
TCGA-DD-AADB	3.40274	0	3.481	4.22984	2.45916	0.574376	2.60785	1.09988	2.60926	3.38415	high
TCGA-DD-AAVZ	5.20548	0	2.19179	3.36253	2.20872	0.150416	2.42802	1.53414	2.27974	2.66446	low
TCGA-BC-A216	3.70137	0	3.26006	3.34032	2.23496	0.230664	2.55236	2.33795	2.72204	2.91993	high
TCGA-DD-A1EF	1.07945	1	2.76727	4.01372	2.66439	0.308236	3.2309	0.746651	2.50844	3.23196	high
TCGA-DD-AADL	1.74247	0	2.53041	4.14471	2.25355	0.162494	2.83231	0.571391	2.60263	3.11825	high
TCGA-KR-A7K8	2.48219	0	3.24095	3.13947	2.02792	0.718329	2.31595	2.49711	1.98072	2.80282	low
TCGA-ED-A7PX	0.0164384	0	3.85839	4.83938	2.78388	1.44353	3.47103	2.18872	1.81593	3.98797	high
TCGA-DD-AADK	2.87397	0	2.12769	3.68795	2.12665	0.363412	2.15085	1.38424	2.10132	2.7631	low
TCGA-BW-A5NO	0.0547945	0	2.72503	3.00818	2.03439	0.257334	2.91721	1.72842	2.30237	2.68936	low
TCGA-DD-A39W	2.26575	1	2.22973	3.13697	2.81616	0.156238	2.92284	0.309058	2.0712	2.65857	low
TCGA-GJ-A9DB	0.183562	1	2.75253	3.77601	2.10646	0.705025	2.58271	3.52998	2.58784	3.18226	high
TCGA-DD-A1EA	6.61644	0	2.31107	3.06194	2.40384	0.432833	3.07663	0.695547	2.18218	2.74274	low
TCGA-UB-A7MD	0.142466	1	3.30639	3.66226	2.61542	0.596769	3.24191	0.932028	2.05677	3.16206	high
TCGA-ES-A2HS	1.88493	1	2.07752	2.87627	1.46457	0.226111	2.01388	0.177155	1.87194	2.2414	low
TCGA-G3-A3CJ	1.6274	0	1.98871	2.47452	1.58608	0.134384	1.95286	0.152147	1.88241	2.05052	low
TCGA-FV-A3R2	0.531507	1	2.25184	4.27015	2.49123	0.264916	3.3262	2.23245	2.29664	3.25006	high
TCGA-2Y-A9GZ	2.32329	1	1.68748	3.05284	1.9789	0.135489	2.45213	1.27111	2.52679	2.51008	low
TCGA-4R-AA8I	0.717808	1	2.63121	3.712	2.44144	0.221146	2.9593	1.32576	2.69132	3.05349	high
TCGA-DD-A4NG	2.19726	1	2.75332	3.28089	2.38823	0.170239	2.65326	0.542612	1.91836	2.66272	low
TCGA-RC-A6M5	0.0410959	0	2.5222	3.30663	1.82867	0.18089	2.58314	0.877591	1.36689	2.48468	low
TCGA-2Y-A9H0	10.0685	0	2.82677	4.38068	1.82632	0.218021	2.19955	1.9529	2.26508	3.0771	high
TCGA-DD-A11B	0.0383562	1	1.27918	3.59905	2.47753	0.11233	2.82377	0.248362	2.26676	2.70871	low
TCGA-G3-A25V	2.35616	0	2.72768	3.20089	2.31877	0.494227	2.48468	1.20372	1.47607	2.63032	low
TCGA-DD-AADQ	1.19452	0	2.67032	3.49181	1.47976	0.210609	2.11195	1.57579	1.75232	2.5594	low
TCGA-CC-A8HS	0.821918	1	3.95152	4.45157	2.92402	0.43786	2.59204	1.15242	3.68891	3.72799	high
TCGA-DD-A1EL	1.13699	1	3.52904	3.21257	2.03609	0.591288	3.55424	0.81539	2.44017	3.07439	high
TCGA-WQ-AB4B	1.08219	0	2.62666	3.38853	1.72476	0.211617	2.34434	0.688823	1.93081	2.59358	low
TCGA-5R-AA1C	1.42466	0	2.47916	3.39265	2.80127	0.225342	3.7467	1.01766	2.22396	2.98227	high
TCGA-ED-A8O6	0.153425	1	3.33429	3.70889	2.47581	0.529062	2.33205	0.445969	1.93707	2.96629	high
TCGA-DD-AADD	3.3726	0	3.15633	4.01041	2.45673	0.367369	3.11408	0.542768	1.81544	3.11334	high
TCGA-BC-A10S	3.89863	1	2.64743	3.72237	2.05952	0.392302	2.34826	0.778447	2.04164	2.84183	low
TCGA-DD-AAEB	1.30959	0	2.62766	2.89385	1.43915	0.136699	1.88638	0.230121	1.83342	2.24706	low
TCGA-WX-AA44	1.68493	0	3.905	3.77189	2.21645	0.372467	3.49015	1.3134	2.37091	3.26199	high
TCGA-PD-A5DF	1.75068	1	3.68203	3.62126	2.07341	0.423056	2.6115	2.26294	2.1751	3.02252	high
TCGA-YA-A8S7	1.12877	1	3.21796	3.60444	2.8775	1.69246	3.32668	3.73268	2.91588	3.75714	high
TCGA-5R-AA1D	1.23014	0	2.44034	2.85332	1.81743	0.275313	2.4856	1.41251	1.48297	2.34905	low
TCGA-DD-AACH	0.534247	1	4.24928	5.38776	2.8175	0.563874	3.37155	1.08305	3.31355	4.20356	high
TCGA-CC-A8HV	0.764384	1	3.80436	4.23755	2.91592	0.402655	2.7803	0.607835	3.03837	3.51083	high
TCGA-G3-AAV0	1.30411	0	2.45359	2.81182	1.43469	0.270919	1.83387	0.534382	1.72182	2.21728	low
TCGA-DD-AAED	2.09041	0	3.02076	3.28771	2.07296	0.150719	2.56562	0.898084	2.72045	2.80376	low
TCGA-ZS-A9CG	0.934247	0	2.41288	3.18109	2.18405	0.158487	2.40188	0.750466	1.97584	2.53876	low
TCGA-K7-A6G5	1.40274	0	2.34817	3.79714	1.92219	0.283398	2.20408	0.665293	1.48427	2.65589	low
TCGA-DD-AADS	1.29863	0	2.58368	2.46224	1.45027	0.242268	1.90837	0.396672	1.10971	1.97904	low
TCGA-DD-AAEK	2.92329	0	2.23576	3.13348	2.19332	0.40393	2.8867	0.929022	1.87847	2.64713	low
TCGA-DD-A4ND	7.52329	0	2.51512	3.28365	2.15921	0.509524	2.4878	1.98711	2.84554	2.91045	high
TCGA-2Y-A9H7	3.2	0	2.46349	3.63731	1.92708	0.498072	2.2668	1.16939	2.49893	2.89471	high
TCGA-RC-A7S9	1.75342	0	3.12458	3.09303	1.38696	0.371952	2.24166	0.37646	2.19632	2.57955	low
TCGA-DD-AADI	2.9726	0	4.18179	2.83761	1.95954	0.571027	2.4118	0.968196	2.24556	2.76499	low
TCGA-DD-A4NA	2.76164	0	3.19666	3.8272	2.32733	0.645012	3.24691	4.23309	2.81737	3.41741	high
TCGA-BC-A10T	2.29315	1	1.94634	3.3234	2.12825	0.16521	3.04762	0.43688	2.21526	2.68532	low
TCGA-RC-A7SH	1.28219	0	4.06888	4.0986	2.41591	0.261042	2.89749	0.389995	2.83942	3.36408	high
TCGA-WJ-A86L	0.945205	0	3.87556	3.88214	2.27667	0.197339	2.93795	1.497	2.05663	3.10324	high
TCGA-DD-AA3A	1.12329	1	3.92919	4.35911	3.26423	0.666803	3.23342	1.42081	2.19508	3.62023	high
TCGA-CC-A7IE	0.594521	1	2.7338	3.87885	2.31642	0.557514	2.70342	0.800203	1.97975	3.03763	high
TCGA-DD-AAVS	4.99452	0	3.05981	3.45474	2.94843	0.291203	3.1991	0.36691	2.50754	3.05681	high
TCGA-DD-AAE7	1.76438	0	2.06754	3.08751	1.87329	0.267747	1.98795	0.971338	1.87201	2.38885	low
TCGA-BC-A3KG	1.86301	0	3.77152	3.271	2.34261	0.0828785	2.72249	2.57416	3.20034	3.03385	high
TCGA-DD-A3A2	5.83836	1	1.89628	3.42004	2.16632	0.165599	2.16323	0.235277	1.96572	2.52587	low
TCGA-DD-AAVR	6.88493	0	2.74859	2.96373	1.77408	0.498479	2.32561	1.55107	1.78928	2.52989	low
TCGA-CC-A7II	1.09315	0	4.97079	4.76408	2.22815	0.546532	1.87664	0.614516	2.88008	3.63901	high
TCGA-DD-AACN	3.56712	0	3.58448	3.31282	2.70909	0.286848	2.79187	0.607388	2.1973	2.91108	high
TCGA-2Y-A9GX	6.69041	0	2.76086	3.54912	2.28987	0.708778	2.9311	2.29304	2.11113	3.05379	high
TCGA-CC-A3MA	0.830137	1	3.70292	3.0881	2.97523	0.595189	3.24976	0.504376	2.14229	3.02686	high
TCGA-DD-AACQ	1.18356	1	3.72333	3.70622	2.25908	0.188359	2.78014	0.803939	2.37718	3.03673	high
TCGA-RC-A7SF	1.5863	0	2.66292	3.35286	1.75626	0.266221	2.08859	0.317921	1.86405	2.54294	low
TCGA-DD-AADW	1.60822	0	3.66927	3.6195	2.82716	0.254018	2.68557	0.378052	2.97135	3.16704	high
TCGA-G3-A3CH	2.13699	0	3.23873	3.6851	2.08177	0.233233	2.47446	0.619568	2.15641	2.87866	high
TCGA-DD-A1EI	0.50137	0	2.97698	3.84346	2.48653	0.254077	2.81042	0.729605	2.25474	3.03524	high
TCGA-ZP-A9CZ	1.93425	0	2.95505	4.04694	1.90059	0.436133	2.7629	1.91218	2.77312	3.22998	high
TCGA-KR-A7K0	0.178082	1	2.76909	3.20296	2.29563	0.342149	2.4683	0.81514	2.06391	2.68581	low
TCGA-BC-A10Y	1.94795	1	3.32132	3.20982	2.1235	0.557232	2.42618	0.998186	2.98903	2.97647	high
TCGA-ED-A8O5	1.11233	0	2.38462	2.89392	2.06128	0.0777129	2.56273	0.138662	2.53645	2.5077	low
TCGA-CC-A9FS	0.578082	0	2.32509	4.01508	2.49296	0.313494	2.32968	0.387183	2.3159	2.98007	high
TCGA-UB-A7MB	1.64658	0	3.60332	3.28018	2.34059	0.208349	3.02454	0.845983	2.96188	3.02795	high
TCGA-ED-A627	1.1589	0	2.68147	3.48467	2.52424	0.696066	2.54609	1.98118	1.89802	2.92993	high
TCGA-XR-A8TE	2.53425	0	1.99601	3.09296	3.0284	0.198577	2.37039	1.03112	1.78273	2.52209	low
TCGA-G3-A7M7	0.989041	0	2.84188	4.1356	2.53441	0.229196	3.03364	0.59804	1.81934	3.07943	high
TCGA-G3-AAUZ	1.31507	0	3.98439	2.62515	1.64709	0.327985	2.31595	0.402094	2.03108	2.48179	low
TCGA-RC-A7SK	1.29315	0	2.38321	2.77114	1.66903	0.263644	2.61425	0.126146	2.1847	2.42247	low
TCGA-DD-AACI	4.43288	0	3.64976	3.24844	2.03145	0.448501	2.68637	1.31699	1.66181	2.77279	low
TCGA-DD-A4NH	2.51233	0	3.51244	4.21082	2.73021	0.694755	3.12046	2.77926	2.35002	3.51463	high
TCGA-WX-AA46	2.07123	0	1.44012	3.38737	1.91658	0.305575	2.41661	0.782664	1.912	2.52838	low
TCGA-DD-A4NQ	1.02192	1	3.79988	4.29942	1.7911	0.374851	3.0905	1.17623	2.3314	3.33748	high
TCGA-G3-A5SM	1.42466	0	3.25513	3.33003	1.98441	0.329917	2.51864	1.30051	1.76692	2.71157	low
TCGA-MI-A75E	1.38904	0	2.89966	3.38009	2.2742	0.39912	2.43586	0.788123	2.00801	2.76801	low
TCGA-DD-A11D	4.27397	1	2.60154	2.96913	2.13146	0.0747969	2.39646	0.300388	1.56663	2.35458	low
TCGA-CC-5262	0.282192	1	3.23729	3.82314	2.24279	0.452879	2.60783	2.34246	2.06598	3.06032	high
TCGA-2Y-A9GY	2.07397	1	3.8852	3.94647	2.69185	0.79759	2.81878	1.98324	2.42138	3.43069	high
TCGA-ES-A2HT	1.2	1	2.41796	2.57816	1.40363	0.203981	2.12745	1.10476	1.11391	2.03983	low
TCGA-DD-AAW0	5.52055	0	2.71424	3.56183	2.32588	0.487414	3.13996	1.28495	2.15982	3.00644	high
TCGA-G3-A3CI	0.493151	0	1.70128	2.99641	1.40894	0.211365	1.89526	1.49108	1.59644	2.19237	low
TCGA-DD-AAVV	6.72603	0	3.7252	3.42054	2.12892	0.74085	2.84044	1.32242	1.66096	2.97852	high
TCGA-DD-A39Y	0.468493	1	3.58515	4.73998	1.80896	0.239784	2.93165	0.244732	2.33604	3.39783	high
TCGA-DD-A1EB	5.52603	0	1.42463	3.91586	1.8722	0.118343	2.72023	0.411302	2.35424	2.79113	low
TCGA-DD-AAD1	1.54521	0	3.16938	3.59756	2.67313	0.48285	2.61522	1.1963	2.16715	3.01624	high
TCGA-G3-A3CK	1.60274	0	2.20122	3.1476	2.47528	0.270665	2.6894	0.851671	2.07431	2.63746	low
TCGA-DD-AACA	6.30411	0	2.7678	3.4166	2.20596	0.311026	2.55966	0.187071	2.35531	2.80693	low
TCGA-5C-A9VH	0.882192	0	2.66731	3.71084	2.09822	0.214886	2.90812	1.43714	2.37607	2.95344	high
TCGA-FV-A23B	5.07397	1	3.09809	3.20306	2.21159	0.228222	2.49199	1.57878	2.48448	2.77535	low
TCGA-DD-AADR	5.55616	0	2.22032	3.94812	1.6364	0.109493	2.42655	0.52324	2.05746	2.75832	low
TCGA-DD-A3A1	0.638356	1	3.09042	4.24032	1.85786	0.270571	2.42659	1.05253	1.30658	2.90402	high
TCGA-DD-A4NR	0.0246575	1	3.0589	4.53195	2.77748	1.07402	2.8731	2.14142	2.20645	3.64003	high
TCGA-DD-AAC9	0.950685	0	2.36122	2.97299	1.84873	0.383293	2.10562	0.748063	1.62504	2.37805	low
TCGA-CC-5259	0.684932	0	3.39954	2.92727	0.961946	0.129653	2.2263	0.173104	0.914006	2.16714	low
TCGA-EP-A2KA	1.71781	1	2.93026	3.11898	1.92801	0.459197	2.28829	1.52715	2.44133	2.73091	low
TCGA-DD-A1EC	1.64932	0	3.18721	4.21813	2.57675	0.954463	2.68826	3.04732	1.84899	3.39254	high
TCGA-DD-AAD3	3.54795	0	2.29542	2.49829	2.01957	0.192896	2.82788	2.17665	2.01164	2.36318	low
TCGA-DD-AACS	4.94247	0	3.74883	3.40461	2.38162	0.117392	3.95337	0.155571	2.57226	3.12583	high
TCGA-BD-A3ER	3.05479	0	2.55238	3.65939	2.15441	0.286817	2.46458	1.27083	1.63847	2.73315	low
TCGA-GJ-A6C0	0.0849315	1	3.32209	3.64726	2.35749	0.319673	1.66671	3.5858	2.27853	2.8835	high
TCGA-2Y-A9GS	1.98356	1	2.89461	3.98103	2.45364	0.656428	3.13844	1.37915	2.90205	3.40114	high
TCGA-BC-A8YO	1.53973	0	4.82403	4.01301	2.52342	0.662002	3.14755	1.96132	3.40095	3.73566	high
TCGA-CC-A9FW	0.679452	0	2.82452	4.03094	2.53779	0.412436	2.56228	0.470957	2.85204	3.21907	high
TCGA-DD-A1ED	6.30411	0	1.87223	2.81782	2.09053	0.282552	2.13104	1.82402	1.60394	2.27984	low
TCGA-EP-A12J	1.56164	0	2.42636	3.29133	2.48796	0.217491	2.66702	0.433853	2.25098	2.72221	low
TCGA-DD-A1EJ	2.75342	1	3.65261	3.89095	2.2681	0.392556	2.95648	1.58121	2.82624	3.30046	high
TCGA-G3-AAV2	1.01918	0	2.54873	3.20946	2.0149	0.263339	2.20982	0.289474	2.29468	2.60283	low
TCGA-DD-AADY	1.52055	0	2.51609	2.47184	2.33637	0.107661	3.00255	0.226414	2.4507	2.45256	low
TCGA-CC-5263	0.353425	1	4.05775	3.9573	2.73652	0.767886	2.8783	2.06388	3.45626	3.65911	high
TCGA-DD-AADP	1.25479	0	2.46645	3.45742	2.24866	0.22342	2.44657	0.725136	2.32414	2.75302	low
TCGA-BC-A69I	1.06027	0	2.8469	3.00818	1.98702	0.169491	2.17328	0.570428	1.63851	2.39578	low
TCGA-DD-A4NO	6.15068	0	2.43672	2.9603	2.50629	0.235543	2.34056	1.05551	1.76639	2.46979	low
TCGA-BC-A10W	0.249315	1	3.66874	3.92566	2.45999	0.459718	3.20984	1.46615	2.7344	3.37782	high
TCGA-LG-A9QC	1.16438	0	2.77217	3.54825	2.90572	0.195662	2.3324	0.214081	3.39029	3.05408	high
TCGA-DD-A11C	1.8137	0	2.44039	3.16803	1.7288	0.213586	2.91598	0.513566	2.17898	2.62671	low
TCGA-DD-AACV	4.19452	0	2.82674	3.58813	2.01306	0.332141	2.75676	0.100434	4.02705	3.2203	high
TCGA-CC-5264	0.279452	1	3.93914	4.20972	2.07611	0.401229	3.16374	0.571431	2.69927	3.42531	high
TCGA-DD-AACL	0.293151	1	3.61212	4.34343	2.60138	1.40281	2.75596	2.81567	2.53454	3.77524	high
TCGA-DD-A116	4.44384	1	2.68666	3.35698	2.04372	0.322755	2.65586	0.411582	2.70094	2.85003	low
TCGA-CC-A7IG	0.819178	1	4.27078	3.50677	1.87872	0.696727	2.48718	0.672768	3.18724	3.25419	high
TCGA-DD-AAE9	1.97808	0	2.84312	3.25366	1.77943	0.155857	3.16358	0.218802	2.17539	2.7214	low
TCGA-DD-AAVP	7.53973	0	3.44518	3.6224	2.6344	0.197579	2.66564	0.410859	2.11865	2.93911	high
TCGA-G3-AAV5	0.969863	0	3.233	3.85676	2.40355	0.286811	2.62071	0.617302	2.48345	3.0811	high
TCGA-ZS-A9CF	6.60822	0	2.36295	3.32525	2.3366	0.233377	3.51921	2.40297	2.56903	2.95872	high
TCGA-NI-A8LF	2.18904	0	2.90148	2.54525	1.88292	0.183352	2.5648	0.407374	2.32012	2.40882	low
TCGA-DD-A39Z	1.64658	1	3.45726	2.36473	1.84762	0.149951	1.76183	0.16862	2.03266	2.19283	low
TCGA-EP-A3RK	0.994521	0	2.7944	3.97759	2.49237	0.935424	2.9145	1.43017	1.7166	3.2211	high
TCGA-FV-A496	0.0273973	0	1.82962	3.38528	1.56163	0.0399642	2.28142	1.54109	2.56244	2.56475	low
TCGA-CC-A3MB	0.863014	1	3.19309	3.73868	2.47142	0.182061	2.98869	0.471825	2.38286	3.0405	high
TCGA-CC-A7IF	1.77808	1	3.64018	3.21397	1.7347	0.240016	2.45953	0.228068	2.46488	2.75582	low
TCGA-ZS-A9CD	3.79726	1	3.11905	3.77305	2.35862	0.330999	2.44219	1.20263	1.62291	2.86377	low
TCGA-G3-A25S	1.13973	1	3.17063	3.96767	2.13389	0.217585	2.98447	0.728099	1.9832	3.03174	high
TCGA-BC-A217	3.8274	1	3.80431	2.43624	2.21656	0.410061	2.44581	2.90907	3.1676	2.76681	low
TCGA-DD-AAW2	5.08219	0	2.37499	3.11524	2.01382	0.137728	2.46206	0.232648	2.17582	2.52311	low
TCGA-DD-A3A3	1.46575	1	2.75191	2.74162	1.43693	0.305771	1.78997	0.161363	1.52928	2.18135	low
TCGA-2Y-A9H8	1.73425	1	3.34007	3.12267	2.01179	0.916075	3.10301	2.10084	2.93184	3.17358	high
TCGA-G3-A7M6	1.73151	0	3.66588	3.504	2.68251	0.564976	2.79517	1.24603	3.04415	3.26031	high
TCGA-FV-A2QQ	1.99726	0	2.9395	4.20065	2.14603	0.383726	2.68812	0.648711	2.21189	3.14813	high
TCGA-ZP-A9D4	1.08219	0	2.44661	3.20382	2.74621	0.256134	2.77596	0.46076	2.73064	2.84018	low
TCGA-LG-A9QD	1.00274	0	2.59662	3.38719	1.98113	0.17973	2.39714	1.1721	1.72576	2.58392	low
TCGA-RC-A6M4	0.060274	0	2.55383	2.93943	2.27749	0.185666	2.11518	0.179118	2.74848	2.56998	low
TCGA-ED-A7XP	1.09589	0	2.55897	3.65651	2.46535	0.363029	3.30371	1.37308	2.21635	3.03864	high
TCGA-2Y-A9HA	0.0986301	1	2.63346	3.88935	2.46618	0.249163	2.73762	0.485109	2.91286	3.1235	high
TCGA-DD-AAE2	1.74795	0	3.04209	3.44281	2.24524	0.413384	2.63676	2.27672	2.23457	2.91612	high
TCGA-DD-AADF	0.315068	1	3.18391	2.43239	1.34557	0.159789	2.14349	0.378547	2.43914	2.2877	low
TCGA-DD-AACW	3.90137	0	3.05824	3.69774	2.07078	0.47846	2.76862	0.805075	3.09973	3.17838	high
TCGA-MI-A75I	1.72603	0	2.6587	3.80492	2.22671	0.225136	2.63695	2.63914	2.0474	2.92257	high
TCGA-FV-A3I0	2.32329	0	3.26674	4.0629	2.50726	0.635911	2.5252	1.62036	2.46458	3.29179	high
TCGA-2Y-A9H1	3.36712	1	2.93653	2.94315	1.2908	0.728253	2.04527	0.221171	1.45806	2.43248	low
TCGA-CC-A8HU	0.942466	1	4.20258	4.4844	2.10994	0.380065	2.91147	0.666814	3.15081	3.60393	high
TCGA-DD-AAD2	1.80274	0	2.34015	3.61191	1.97437	0.40565	2.42986	1.67639	1.60147	2.70937	low
TCGA-BC-A10R	0.843836	1	2.05312	3.57867	2.11723	0.242269	2.99455	0.779487	1.64119	2.70695	low
TCGA-G3-A5SL	1.70137	0	2.15832	3.19158	2.02807	0.134231	2.34699	0.437033	2.33304	2.54602	low
TCGA-CC-A1HT	0.276712	1	4.30786	4.41548	2.99388	1.30165	3.34486	2.74756	2.351	3.94053	high
TCGA-2Y-A9GV	6.93699	1	2.69173	3.37656	2.20787	0.443932	2.72979	2.51177	2.23004	2.87903	high
TCGA-ED-A7XO	1.16986	0	3.39903	3.51692	1.87928	0.592929	2.64541	0.768453	2.61987	3.04977	high
TCGA-CC-A5UC	0.950685	1	2.85349	4.4968	2.35825	0.413927	2.54647	0.710204	2.53969	3.32634	high
TCGA-G3-AAV1	0.983562	1	2.54192	3.81305	2.47263	0.269492	2.84605	0.60145	2.07793	2.95028	high
TCGA-O8-A75V	1.47397	0	3.36399	3.09749	2.03931	0.493053	2.25191	0.752806	1.96872	2.67741	low
TCGA-ZP-A9CY	2.14247	0	2.10441	3.11468	2.03706	0.322844	2.35608	1.68741	1.79904	2.49809	low
TCGA-G3-A7M8	1.17808	0	2.425	3.53588	2.1365	0.255975	2.19208	0.476772	1.97883	2.6654	low
TCGA-DD-AAE0	1.52055	0	4.39987	3.39126	2.33136	0.816577	2.37736	1.00704	2.18978	3.10456	high
TCGA-ED-A7PY	1.06849	0	4.05174	2.80285	2.31457	0.153878	2.41462	0.210496	2.31639	2.63387	low
TCGA-EP-A2KC	0.0520548	1	2.80969	2.82659	2.37921	0.328673	2.51267	0.441614	2.24892	2.58404	low
TCGA-BC-A10X	2.10959	1	1.90759	3.29833	1.99241	0.203807	2.29125	1.69838	1.65252	2.46573	low
TCGA-CC-A7IH	1	0	2.5996	3.21294	2.53523	0.196692	2.81434	0.180313	2.66373	2.80647	low
TCGA-FV-A495	0.00273973	0	3.87931	2.83324	1.54987	0.790417	2.16407	1.23624	2.05025	2.69071	low
TCGA-DD-A1EH	4.09589	0	2.94516	3.44756	2.70707	0.163311	2.83949	0.339719	2.31782	2.88005	high
TCGA-DD-AAEH	2.14795	0	2.69512	3.18975	1.78426	0.306886	2.34655	0.502829	1.87727	2.54776	low
TCGA-DD-AAEE	2.21918	0	2.97135	3.73503	2.1695	0.265734	2.73805	0.210584	2.67963	3.02462	high
TCGA-ZP-A9D0	2.98904	0	1.92658	3.6669	2.02045	0.142916	2.95316	1.24106	1.86742	2.73167	low
TCGA-DD-A1EG	3.7589	1	2.97215	3.62065	2.04373	0.443649	2.49102	0.865511	1.60214	2.79212	low
TCGA-2Y-A9H6	0.978082	0	2.22024	3.60225	2.45549	0.580463	2.87551	1.99889	2.09884	2.97398	high
TCGA-2Y-A9GW	3.48219	1	2.88439	3.98426	2.13726	0.681481	2.67234	1.67319	2.30742	3.19364	high
TCGA-DD-A73D	1.89863	0	3.03743	3.6301	3.11657	0.0755496	2.45859	0.027233	2.5021	2.93978	high
TCGA-DD-A115	6.96438	1	2.83089	3.48417	1.58587	0.249179	2.37425	1.22238	2.5403	2.78424	low
TCGA-XR-A8TF	1.89863	1	2.36067	3.62979	2.48278	0.148171	2.78388	0.626397	2.13707	2.82324	low
TCGA-DD-A4NI	2.23562	0	2.05795	2.64873	2.21875	0.231562	2.56665	0.800496	1.67097	2.29236	low
TCGA-G3-AAV3	1.12877	0	2.92841	3.40113	2.16925	0.480324	2.86393	1.04476	2.16735	2.90084	high
TCGA-UB-A7MA	2.32329	0	3.89972	3.45092	1.99813	0.685571	2.96477	2.74574	2.45344	3.18002	high
TCGA-UB-A7MF	0.586301	1	4.04734	3.30565	1.58132	0.742491	2.86902	1.23364	2.5307	3.08477	high
TCGA-BC-A112	0.419178	1	3.53155	4.0673	2.81439	0.473423	2.88039	0.885553	2.44804	3.33742	high
TCGA-BC-A10U	2.29315	1	1.81644	3.68712	2.55472	0.181682	3.05372	1.9706	2.22251	2.89426	high
TCGA-BC-A5W4	1.49863	1	2.13274	2.81571	2.27941	0.173503	2.67439	0.12853	2.43961	2.50367	low
TCGA-FV-A3I1	0.676712	1	2.5566	3.98811	2.19128	0.559428	3.01459	1.35644	2.33594	3.17988	high
TCGA-CC-A123	0.6	0	2.89588	3.01534	1.59639	0.21107	1.97971	0.234422	1.47314	2.30809	low
TCGA-WQ-A9G7	0.0821918	0	4.60184	4.58429	2.45449	2.83835	2.25167	1.20004	2.30035	4.27265	high
TCGA-ED-A66X	1.11233	0	2.52921	3.67185	2.55347	0.814689	2.80163	1.16363	2.20761	3.11255	high
TCGA-DD-A1EK	1.52877	1	1.92106	3.31232	1.73516	0.251558	2.58354	3.48628	1.58869	2.53447	low
TCGA-DD-AADM	0.0328767	1	3.00121	2.50905	1.76439	0.17999	2.31059	0.375981	1.86554	2.26273	low
TCGA-MR-A8JO	0.90411	0	3.073	3.63632	2.383	0.598073	2.79008	0.981073	1.91814	3.00575	high
TCGA-QA-A7B7	0.257534	0	3.43687	3.79875	2.22508	0.187866	2.85379	1.17137	2.89503	3.15831	high
TCGA-CC-A8HT	0.383562	1	4.02459	4.17899	2.53614	0.747578	2.59714	1.88298	2.32864	3.44708	high
TCGA-FV-A4ZP	6.81096	1	4.50077	4.46376	1.64527	0.716112	2.28572	0.457116	1.05319	3.18093	high
TCGA-DD-A4NJ	2.54247	0	3.23532	2.78808	2.17042	0.494259	3.01624	1.77697	3.02019	2.9061	high
TCGA-CC-5258	0.353425	1	2.54761	4.0258	2.30936	0.513139	2.12541	0.829945	2.02976	2.97614	high
TCGA-EP-A2KB	1.63288	1	2.95872	2.83696	2.06829	0.148327	2.42798	0.175728	2.21346	2.48684	low
TCGA-G3-A25X	4.87397	0	4.41674	2.87605	1.74693	0.618444	2.61781	1.42983	1.86913	2.76904	low
TCGA-CC-A5UD	0.832877	1	4.75796	2.92222	2.70381	0.254484	3.56474	0.451086	3.80071	3.3046	high
TCGA-DD-A119	0.610959	1	2.58861	3.52465	1.56502	0.184511	2.49854	0.393259	1.75452	2.60182	low
TCGA-DD-AACB	6.36712	0	2.80524	3.16184	2.32609	0.552299	2.74933	1.05598	2.94915	2.96797	high
TCGA-DD-AAE4	1.66575	0	2.98428	2.66069	1.33791	0.21662	1.93822	1.80921	1.94615	2.27386	low
TCGA-CC-A3M9	0.821918	1	3.51027	3.70208	2.3364	2.01778	2.84717	3.72993	3.54228	3.92261	high
TCGA-CC-A7IL	0.761644	1	2.26186	2.99788	2.03603	0.185486	2.44238	0.084068	2.45623	2.53191	low
TCGA-BC-A10Z	0.0931507	1	2.40608	3.85462	2.28058	0.389411	3.15434	1.92356	2.43659	3.11899	high
TCGA-UB-AA0U	0.89589	0	2.62396	3.54369	1.86958	0.386702	2.65919	1.521	2.68631	2.93982	high
TCGA-DD-A3A8	0.030137	1	2.57458	3.0664	1.843	0.154841	2.0486	0.19947	1.9398	2.40068	low
TCGA-ED-A4XI	2.24384	0	2.19346	3.01181	2.05452	0.466188	2.55038	1.74602	2.03607	2.59544	low
TCGA-HP-A5MZ	0.249315	1	2.4257	3.32502	2.00763	0.546006	2.49156	1.7983	1.87466	2.72283	low
TCGA-DD-AAVU	6.03288	0	2.59774	2.55151	2.14361	0.256179	2.05976	0.435042	2.2245	2.32989	low
TCGA-DD-AAD6	1.8411	0	3.62417	3.47371	2.10766	0.172981	2.8262	0.538574	2.52216	2.94631	high
TCGA-DD-A4NE	1.80822	1	2.49958	3.04244	1.51582	0.0892019	2.79339	2.211	2.79321	2.65606	low
TCGA-DD-AADV	1.5726	0	2.2904	3.2869	2.20054	0.388336	2.66433	0.802481	2.77235	2.84192	low
TCGA-DD-AACX	0.465753	0	2.93684	3.26931	2.25323	0.474881	3.02759	0.680014	2.11208	2.86571	high
TCGA-DD-AACC	4.61644	1	3.29994	2.96459	1.93297	0.727297	1.86556	1.81071	2.31862	2.71335	low
TCGA-G3-A5SK	2.03836	0	2.70767	2.77697	2.00277	0.152244	1.91442	0.636052	1.14273	2.15142	low
TCGA-ZS-A9CE	3.4	0	2.28033	3.12002	1.92141	0.239629	1.96452	0.0684809	2.23463	2.46698	low
TCGA-DD-A73B	0.775342	1	2.50709	3.64406	1.65668	0.11585	2.11706	1.86192	2.94266	2.82422	low
TCGA-RC-A7SB	1.61096	0	1.96131	2.97583	2.20606	0.153577	2.26175	1.34299	2.38549	2.48138	low
TCGA-DD-AADN	2.46027	0	3.51288	4.79906	1.06811	0.761446	2.32523	0.456875	1.39903	3.23657	high
TCGA-CC-A5UE	0.745205	1	3.56819	4.24758	2.97647	0.372155	2.78198	0.75198	2.65991	3.41585	high
TCGA-DD-AACZ	0.468493	1	3.07876	4.49807	2.46978	0.929623	3.51525	2.35546	2.07625	3.63348	high
TCGA-DD-AAVQ	7.47397	0	3.41065	3.18694	2.32695	0.814825	2.03293	1.18037	2.60926	2.94947	high
TCGA-BD-A3EP	1.12055	0	2.96955	3.63504	2.19225	0.489259	2.47397	2.05574	3.06778	3.13266	high
TCGA-DD-A39V	1.76164	1	2.86573	2.94916	1.381	0.451699	2.17351	0.649507	1.85267	2.45074	low
TCGA-NI-A4U2	4.90685	1	2.32746	2.95375	2.01592	0.172124	2.05837	0.694732	2.149	2.40651	low
TCGA-DD-A4NF	2.58082	0	2.08463	2.89196	2.41362	0.127703	2.79871	0.248392	2.05991	2.47546	low
TCGA-DD-A11A	0.216438	0	2.84799	4.07466	1.97244	0.125792	2.67793	0.359501	2.32068	3.00052	high
TCGA-DD-AAD0	0.375342	0	3.313	3.49281	2.43104	0.286183	2.70879	0.223264	2.70325	3.00027	high
TCGA-DD-A3A6	8.92603	1	2.96149	2.38927	1.91936	0.571574	2.92822	0.241354	1.60499	2.40416	low
TCGA-DD-A114	3.14795	1	3.65231	4.17613	2.40189	0.781487	3.4874	2.70023	3.00981	3.69706	high
TCGA-5C-AAPD	0.0547945	0	3.56502	3.88817	2.27687	1.05196	3.27319	1.68374	2.89875	3.57662	high
TCGA-HP-A5N0	2.06027	1	2.1799	3.28881	1.95621	0.382838	2.63504	2.33185	1.94172	2.67099	low
TCGA-T1-A6J8	0.0630137	0	1.87492	4.16478	1.98615	0.199787	2.90706	1.71005	2.31425	3.02233	high
TCGA-XR-A8TC	3.66849	0	3.65883	3.47964	2.47346	0.129817	1.95356	0.383657	2.45505	2.81736	low
TCGA-DD-AACK	0.0246575	0	2.58853	4.32079	2.20198	0.241297	2.6444	0.477688	1.93644	3.05208	high
TCGA-MI-A75C	0.79726	0	3.22217	4.01001	2.11689	0.488185	2.15472	0.276158	2.16362	3.03276	high
TCGA-DD-AACP	1.13699	0	3.4648	4.11641	2.49053	0.283293	2.70854	0.167584	2.69447	3.25895	high
TCGA-DD-AACT	4.27945	0	2.31511	3.08751	2.10028	0.309377	2.29486	1.89623	1.5679	2.46142	low
TCGA-DD-A73E	0.120548	0	3.00875	3.32747	2.76275	0.103767	3.03184	0.105268	2.70895	2.92818	high
TCGA-BC-4072	4.08219	1	3.10185	3.16261	2.89464	0.581326	2.91903	2.35246	2.56106	3.04534	high
TCGA-BC-4073	2.32603	0	3.12754	3.70978	2.19668	0.439602	3.11999	2.33503	2.39579	3.14243	high
TCGA-XR-A8TG	2.46027	0	2.73555	2.86793	2.22106	0.218804	2.61478	3.13838	2.51634	2.66397	low
TCGA-RC-A6M6	0.0246575	0	4.16105	3.47755	2.09977	0.370307	1.91475	0.803288	2.3656	2.89675	high
TCGA-BC-A69H	1.21644	0	3.71543	4.03829	1.66292	0.583589	2.03014	0.780954	2.7436	3.18419	high
TCGA-DD-AAC8	0.0438356	1	3.06623	2.73429	2.37126	0.444701	3.11681	0.900127	2.31669	2.73334	low
TCGA-DD-AADJ	2.92055	0	3.21418	3.16489	1.6924	0.230583	2.00183	1.10708	2.05181	2.54894	low
TCGA-2Y-A9H9	1.90959	0	4.38462	2.87736	2.17431	0.861727	2.22332	0.936821	2.02028	2.84477	low
TCGA-ED-A5KG	2.33973	0	3.56996	3.2834	2.99998	0.856485	2.89089	1.94533	2.68492	3.25388	high
TCGA-DD-AACO	5.13973	0	3.51189	3.03001	1.00987	0.127036	2.56876	0.361764	2.10538	2.51219	low
TCGA-G3-A25Z	1.79452	0	3.31672	3.28031	2.67996	0.225019	2.0666	0.886818	2.38077	2.77094	low
TCGA-DD-A4NV	6.56986	0	2.26701	3.50773	2.36896	0.285634	3.0052	0.757292	2.27595	2.86572	high
TCGA-FV-A2QR	1.59178	1	2.70744	4.03307	2.27432	0.261097	2.86119	2.93361	2.20291	3.10482	high
TCGA-G3-AAV7	0.989041	0	3.75656	4.55184	2.36329	0.802289	3.38702	2.79441	3.01672	3.84306	high
TCGA-2Y-A9H4	3.97808	0	3.52668	3.80016	1.90733	0.341398	2.21863	0.345254	2.36504	2.96502	high
TCGA-3K-AAZ8	1.08493	0	3.23527	3.1568	2.15878	0.254912	2.94743	0.463321	2.15374	2.7621	low
TCGA-CC-5261	0.265753	1	4.15128	3.53033	2.49681	0.638039	2.85854	1.92116	3.52723	3.44482	high
TCGA-ZP-A9D2	2.09589	1	2.60614	3.85402	2.80409	0.355923	3.1743	2.97294	2.24791	3.16969	high
TCGA-2Y-A9H5	1.52055	1	2.86852	3.25197	2.52691	0.298869	2.59225	0.662227	2.40097	2.80611	low
TCGA-G3-A25T	4.25479	0	3.35589	4.1899	2.66279	0.536205	2.59057	1.32735	2.40605	3.32595	high
TCGA-DD-AAEA	1.57534	0	3.07019	3.70322	2.00815	0.293729	2.06934	0.443775	2.63012	2.903	high
TCGA-RG-A7D4	3.00822	0	3.23011	3.71537	2.36971	0.422642	2.84879	0.835805	2.43755	3.10034	high
TCGA-DD-AACD	1.04384	1	2.34214	3.57232	1.69297	0.199606	2.36915	0.641486	1.36759	2.52145	low
TCGA-DD-AAD8	3.33973	0	2.70069	3.1327	2.1328	0.211168	2.52081	1.54622	2.87387	2.77207	low
TCGA-5R-AAAM	0.126027	1	2.20899	3.55398	2.08346	0.423212	2.44017	2.05666	1.74963	2.72813	low
TCGA-EP-A3JL	0.830137	0	3.03596	3.8601	1.80003	0.611757	2.34724	1.22589	1.86439	2.95736	high
TCGA-DD-A73G	9.52877	0	3.89315	3.23715	1.38302	0.621126	2.4113	0.534039	1.86779	2.76539	low
TCGA-G3-AAV4	0.0739726	1	3.09431	3.56495	2.57387	0.191032	2.89698	0.470456	2.66124	3.01529	high
TCGA-ED-A459	2.49315	0	2.53411	3.16014	1.71212	0.459576	2.9439	2.19571	1.68324	2.65675	low
TCGA-DD-A73C	1.92055	0	1.8489	3.97409	2.65414	0.186883	2.6284	0.660995	2.53336	2.98432	high
TCGA-MR-A520	0.627397	0	2.14185	3.23849	1.72484	0.052712	2.08817	1.32052	1.75629	2.36992	low
TCGA-G3-A7M5	1.22466	0	3.03221	3.60735	2.35077	0.145817	1.7417	0.848858	2.45267	2.7685	low
TCGA-MI-A75G	1.91233	0	2.20563	3.24734	2.35391	0.130364	2.52499	0.121664	2.27144	2.61424	low
TCGA-CC-A7IK	0.717808	1	2.91625	3.71228	2.7557	0.150685	3.01088	0.301792	2.51995	3.04583	high
TCGA-G3-A5SJ	1.91233	0	3.2642	2.82625	2.39277	0.38891	2.34875	1.24236	2.509	2.69347	low
TCGA-DD-AADC	1.16438	1	2.9007	3.95331	1.8007	0.445175	3.75423	1.122	2.97502	3.36406	high
TCGA-DD-A3A7	1.14795	1	4.1795	4.05972	0.859802	0.27369	2.30111	1.45173	1.93573	2.95977	high
TCGA-DD-AACE	5.98356	0	2.26985	2.9887	1.88929	0.121359	2.5964	0.15643	1.64471	2.36276	low
TCGA-2Y-A9H3	4.15342	0	2.86791	2.7508	1.52924	0.669525	2.36656	1.08574	2.315	2.59104	low
TCGA-DD-A4NB	2.70959	0	2.79346	3.52047	2.43937	0.328781	3.08022	1.69508	1.40831	2.81121	low
TCGA-G3-A5SI	2.10411	1	3.74649	2.769	1.75564	0.0887009	2.34378	0.168152	2.75861	2.58423	low
TCGA-DD-AAE6	0.386301	0	2.92807	4.13659	2.44906	0.178692	2.53707	0.0580208	3.20494	3.24011	high
TCGA-DD-AACG	1.28493	1	3.4643	2.57572	1.44861	0.247331	2.68278	1.3132	2.03507	2.44024	low
TCGA-5C-A9VG	0.89863	0	3.13062	5.37582	2.02068	0.256415	2.95337	0.739608	2.57619	3.68213	high
TCGA-DD-A1EE	0.956164	1	2.27203	3.73997	2.61705	0.233239	3.34808	0.788227	2.27799	3.01983	high
TCGA-BC-A110	5.79726	1	2.27975	3.30584	1.9842	0.311296	2.04693	2.50785	1.41787	2.47448	low
TCGA-GJ-A3OU	2.40822	0	3.24522	3.4757	2.34841	1.3836	3.05804	2.60756	2.23278	3.35629	high
TCGA-G3-A25U	4.48219	0	4.64847	3.90676	2.27571	0.161784	2.56476	0.19151	2.58969	3.19807	high
TCGA-G3-A3CG	1.84384	0	3.32403	3.42639	2.37132	0.105009	2.6864	0.344284	1.97821	2.76854	low
TCGA-CC-5260	0.238356	1	3.6392	3.68913	2.97685	0.919414	3.40635	1.64077	2.55491	3.4881	high
TCGA-CC-A7IJ	1.04658	0	2.7945	4.26553	3.17719	1.40176	3.61796	3.14559	2.99411	3.95143	high
TCGA-DD-AADU	1.51781	0	2.93663	2.84186	1.64808	0.0976002	2.54637	0.315612	2.35796	2.47747	low
TCGA-DD-AAE1	1.51233	0	2.55956	3.4054	2.10472	0.446653	2.63343	0.370496	2.19812	2.80073	low
TCGA-2Y-A9HB	0.712329	0	2.21377	3.20542	2.3693	0.297318	2.76243	2.08631	2.09484	2.70062	low
TCGA-BD-A2L6	3.73425	0	2.89351	2.76024	1.64768	0.173278	2.16559	1.45475	2.78036	2.51013	low
TCGA-DD-A3A9	2.55068	1	2.57778	3.05127	2.52346	0.314094	2.49018	0.798835	1.93423	2.59881	low
TCGA-KR-A7K2	2.27123	0	3.9731	3.06732	1.86207	0.354042	2.1024	0.9559	1.91733	2.63629	low
TCGA-CC-A3MC	0.994521	0	3.87353	3.37313	2.36833	0.318141	2.84474	0.765624	1.98404	2.9116	high
TCGA-DD-A73A	1.99452	0	2.28816	3.92524	1.95057	0.322017	2.21106	1.12086	1.84337	2.79461	low
TCGA-DD-AADG	3.13699	0	2.65715	3.69061	2.35687	0.131785	2.49072	0.17469	2.3715	2.8485	low
TCGA-DD-A4NL	4.68767	0	1.40015	2.92939	1.76153	0.128235	2.03753	1.43282	1.51446	2.14855	low
TCGA-BC-A10Q	3.10959	1	3.271	3.83381	2.89141	0.467695	3.35574	1.16091	1.9253	3.20717	high
TCGA-2Y-A9GU	5.31233	0	1.38414	3.39207	1.73007	0.0998514	2.78838	1.14652	2.34161	2.58822	low
TCGA-ZP-A9CV	2.98082	1	3.72104	4.00975	2.83375	0.263476	2.929	2.40711	1.56604	3.13644	high
TCGA-DD-A113	6.64384	0	3.15185	3.56866	1.53056	0.248864	2.7137	0.46339	2.03691	2.78685	low
TCGA-2Y-A9GT	4.44932	1	2.73381	2.6856	1.90909	0.468923	2.39392	1.38021	1.92833	2.45918	low
TCGA-DD-A39X	4.6411	1	2.66194	2.96915	1.81721	0.354994	2.78972	0.514495	1.47217	2.47194	low
TCGA-DD-AACU	4.29315	0	3.5609	3.72552	1.95966	0.365168	2.88268	0.43954	2.1695	3.02444	high
TCGA-WX-AA47	1.52329	1	3.20294	3.2751	1.83238	0.12024	2.13781	0.100423	1.57745	2.47721	low
TCGA-DD-A3A4	1.67671	1	2.47131	3.45754	2.11042	0.0596717	2.63809	0.0677907	1.81997	2.6054	low
TCGA-DD-A73F	2.9726	0	2.16309	3.33686	1.93112	0.348486	2.39465	2.02843	2.2516	2.68865	low
TCGA-DD-A4NN	2.46301	1	3.25497	3.54931	2.3054	0.661617	2.2738	0.398037	2.97426	3.11332	high
TCGA-DD-AAEI	4.19452	0	2.31072	4.37049	1.85873	0.290139	2.37062	0.620704	1.77029	2.95031	high
TCGA-UB-AA0V	0.860274	0	1.91908	3.21957	2.07863	0.384096	2.48456	1.30229	1.94553	2.58458	low
TCGA-DD-AADO	1.2411	0	2.76019	2.82247	1.68253	0.276369	1.91881	0.482425	1.51893	2.25377	low
TCGA-DD-AAVY	5.39726	0	2.0611	3.33249	2.13999	0.135558	2.71994	0.345536	2.00599	2.59695	low
TCGA-FV-A3R3	1.00274	1	2.30822	3.64746	1.88056	0.336246	2.88802	1.67033	1.5963	2.76029	low
TCGA-DD-A4NS	6.72877	1	2.85748	3.26694	2.48628	0.883773	2.73665	1.75162	2.39179	3.04436	high
TCGA-MI-A75H	2.04658	0	2.90442	3.26265	1.94228	0.478952	2.38399	0.743018	2.00113	2.70571	low
TCGA-UB-A7MC	1.36986	0	3.028	3.4041	2.53163	0.154195	3.50527	0.263848	3.07355	3.10362	high
TCGA-FV-A4ZQ	0.0328767	0	3.31344	3.39268	2.15137	0.526991	2.94806	1.83942	2.83332	3.11063	high
TCGA-DD-AAEG	1.96986	0	2.93377	3.66859	1.84358	0.142777	3.08849	1.2043	2.01108	2.8696	high
TCGA-DD-AAD5	3.68493	0	3.39754	4.03334	1.5811	0.908471	3.45587	1.56804	2.38187	3.42493	high
TCGA-K7-A5RG	1.42192	0	3.22521	3.74927	2.43379	0.753186	2.96397	1.66207	2.88723	3.3514	high
TCGA-XR-A8TD	2.82192	0	3.2879	2.64323	2.21443	0.70776	2.95793	3.16563	2.02588	2.75788	low
TCGA-DD-AACY	3.9726	0	3.28363	4.02289	2.01711	0.157169	2.09802	0.686117	1.66732	2.82799	low
TCGA-KR-A7K7	2.60548	0	3.70952	3.71737	1.93529	0.518722	2.10486	0.549104	1.587	2.84922	low
TCGA-G3-A25Y	1.23836	1	4.2298	2.87275	2.49057	0.361135	2.50503	1.60322	2.90605	2.9233	high
TCGA-K7-AAU7	0.983562	0	3.53086	4.45737	2.6159	0.607681	2.98713	2.06296	2.14017	3.49445	high
TCGA-BC-A3KF	0.0219178	0	2.69571	3.65411	1.51924	0.245935	2.62729	0.433641	2.35753	2.81704	low
TCGA-2Y-A9H2	4.74247	0	4.07501	3.16406	2.6537	1.09007	3.16877	1.66262	3.01256	3.40611	high
TCGA-DD-AAW3	4.47397	0	2.76286	3.93796	2.29515	0.203277	2.45405	0.246319	2.21233	2.93731	high
TCGA-ED-A82E	1.11781	0	3.90009	2.66572	2.4264	1.05936	3.31277	1.81688	2.39925	3.07036	high
TCGA-DD-A4NP	9.06301	0	1.64336	3.09305	1.94583	0.188687	2.05928	0.475846	1.70421	2.29621	low
TCGA-G3-A6UC	1.83836	0	2.77665	2.97462	2.50096	0.24189	2.55545	0.143567	2.36242	2.64384	low
TCGA-DD-AAW1	5.44932	0	2.84688	2.79317	2.11208	0.140051	2.34815	0.23241	1.86003	2.37974	low
TCGA-DD-A118	9.41644	0	2.63508	3.83405	2.25798	0.256468	2.55879	0.636538	1.99723	2.88105	high
TCGA-DD-AADA	3.37808	0	2.22611	2.85488	1.86527	0.270779	2.30675	0.836427	2.026	2.39454	low
TCGA-ED-A66Y	0.810959	1	3.63391	3.6571	2.12274	2.41598	2.06806	0.203393	2.54521	3.63694	high
TCGA-DD-AAE3	1.55068	0	1.84547	2.20241	1.63497	0.209941	2.09318	0.241617	2.7468	2.15204	low
TCGA-G3-AAV6	0.178082	1	3.59432	3.76857	2.25691	0.851755	1.96153	1.67911	3.15952	3.30358	high

## Sheet: ICGC Risk Grouping
id	futime	fustat	TRAF2	PGAM5	ATG16L1	CARD9	PCYT1A	TLR2	PARP2	riskScore	risk
DO45095	4.43836	0	3.73783	3.21647	3.38497	1.50232	2.87314	2.19635	3.15637	3.59159	high
DO50778	1.72603	0	3.14298	3.60842	3.43674	1.60971	3.82616	3.12924	3.79961	4.01859	high
DO45094	4.52055	0	2.5475	2.85216	2.95427	0.712114	3.11786	1.77949	3.24841	3.06961	low
DO48720	1.56164	0	2.80956	2.98163	2.89839	2.15352	4.07367	3.36295	3.5361	3.86158	high
DO50793	1.47945	0	2.578	2.82384	3.03254	0.329789	3.30749	0.481474	3.59865	3.01473	low
DO45133	1.80822	1	3.57424	2.89032	3.04843	0.204648	3.17178	0.41142	3.349	3.03389	low
DO45277	1.64384	0	4.5963	3.19796	3.50531	3.02275	4.03206	5.6159	3.42049	4.49942	high
DO23541	2.54795	0	2.97694	3.24502	3.18876	0.693969	3.6704	2.29751	3.53631	3.43964	low
DO50803	1.47945	0	3.28684	3.17191	3.21452	1.2358	3.36007	2.41254	3.34236	3.54073	low
DO45097	4.43836	0	3.38762	2.69126	3.21919	0.490546	3.21241	0.27169	3.68036	3.11692	low
DO23547	2.79452	0	4.34979	2.91591	3.74618	3.23844	4.50235	4.37328	3.53324	4.53228	high
DO50857	0.575342	0	3.22652	2.8223	3.04585	0.286961	3.16427	0.779024	3.55273	3.04377	low
DO50822	1.39726	0	2.71113	3.48469	2.99732	0.713138	3.56522	1.34013	3.51981	3.45123	low
DO45101	4.60274	0	3.67669	3.0599	3.34381	1.23781	3.07931	1.45961	3.55296	3.52785	low
DO45221	1.06849	1	3.22071	3.64098	3.01631	1.09251	3.74182	1.63372	3.35753	3.69595	high
DO45173	3.20548	0	3.64479	3.90317	3.46768	0.658121	3.36125	1.89117	3.31168	3.6782	high
DO45281	2.05479	0	2.97687	3.18853	3.32016	1.42403	3.31713	2.23426	3.45527	3.59856	high
DO23539	3.0411	0	4.65165	3.43343	3.53357	0.597413	3.4571	1.04714	4.29891	3.77855	high
DO50829	1.56164	0	3.37545	4.78411	3.27843	1.91356	3.93823	4.07846	3.31786	4.52594	high
DO23532	2.63014	0	4.24413	3.04748	3.4697	1.221	2.9481	1.331	3.58022	3.57131	high
DO45267	1.56164	1	3.58969	3.13433	3.28053	1.0141	3.74509	1.58621	3.66848	3.5996	high
DO45141	3.61644	0	3.32058	3.01879	3.53241	1.2134	3.51602	2.8186	3.30569	3.53619	low
DO45096	3.53425	1	2.81622	2.7166	3.64341	0.321483	3.0259	0.71801	3.84994	3.06491	low
DO45093	1.9726	1	2.72762	4.5805	2.60264	0.410792	3.14485	0.535397	2.8827	3.52827	low
DO23516	0.0547945	1	3.65134	3.48675	3.19106	0.300212	2.70688	0.35598	3.63876	3.29775	low
DO50859	0.493151	0	3.19723	3.46101	3.28206	0.210069	3.43906	0.324919	3.08532	3.22995	low
DO45279	3.53425	0	3.66107	3.00017	3.57453	1.3597	3.61993	3.02458	3.41171	3.6591	high
DO45237	2.46575	0	3.30565	3.56698	3.62702	0.507772	3.92299	1.35974	4.33099	3.75589	high
DO23513	3.28767	0	3.53267	3.41125	3.79616	0.235132	3.745	0.773016	3.71645	3.48671	low
DO45245	0.657534	1	5.18657	3.10753	3.42195	1.17244	3.28491	1.67515	4.99029	4.00719	high
DO23508	1.06849	0	3.92417	4.43457	3.64332	1.23012	2.90316	2.05045	4.07174	4.19578	high
DO45243	2.54795	0	3.29473	2.83379	3.24277	1.04478	3.01561	1.52734	3.38501	3.28497	low
DO23543	2.79452	0	3.64249	2.90457	3.89271	1.45674	3.29932	2.6198	3.86675	3.71205	high
DO45227	2.79452	0	3.58557	3.2037	2.75282	0.432278	3.41912	1.71249	3.7231	3.34093	low
DO45181	3.28767	0	2.54137	2.89338	3.11112	1.19312	2.98654	2.28242	2.92107	3.18567	low
DO45207	2.87671	0	3.50257	2.99606	3.09546	1.20167	3.54304	2.38785	4.14137	3.65597	high
DO48674	3.45205	0	1.95052	2.88807	2.66308	0.674415	2.08747	1.23696	2.56683	2.66928	low
DO45185	1.64384	0	3.35708	3.4278	3.96453	0.826873	3.23136	2.61118	4.26713	3.74879	high
DO50840	0.90411	0	4.59168	3.80627	3.13107	0.532703	3.20304	2.38632	3.74921	3.73464	high
DO50820	1.39726	0	2.85678	3.26279	3.26629	1.06308	3.33579	1.56721	4.25847	3.63421	high
DO45163	2.63014	0	3.10951	3.11175	2.98173	0.230617	3.83295	0.857089	3.28322	3.17562	low
DO45197	3.20548	0	3.04106	2.28982	3.19178	0.400988	3.73322	2.04967	3.70276	3.01846	low
DO50825	1.06849	0	3.42276	3.24026	3.46463	0.550735	2.89844	0.718793	3.39442	3.28013	low
DO50799	1.47945	0	3.59861	4.44795	4.15665	1.13308	3.4928	1.75447	4.06217	4.27331	high
DO45283	1.39726	0	3.90886	3.00363	3.94007	1.83373	3.68615	2.48874	3.48086	3.89307	high
DO50805	1.89041	0	3.57702	3.65127	3.03183	1.34958	3.39066	2.20129	3.11077	3.73137	high
DO50839	0.90411	0	3.62959	2.78953	2.4042	0.55812	2.2542	0.446403	2.9802	2.83432	low
DO45159	4.0274	0	3.58953	3.22482	3.26304	1.17946	3.3837	2.10898	3.41076	3.59002	high
DO45139	3.61644	0	3.38831	3.63992	3.22759	1.74965	3.38163	3.09548	3.47198	3.94603	high
DO50783	1.31507	0	3.17291	2.7351	2.96681	0.379469	3.001	0.440882	3.32797	2.95032	low
DO23511	0.493151	1	4.23511	4.41245	2.68041	0.792185	3.26471	0.138356	2.28198	3.65136	high
DO23527	2.87671	0	3.00178	3.01907	2.89542	0.882105	3.39399	1.94739	2.87484	3.20812	low
DO50804	1.9726	0	3.2116	3.87455	2.97643	0.253163	3.44046	0.5234	3.41408	3.44253	low
DO45149	3.45205	0	5.10032	3.19106	2.52445	0.970007	3.92288	1.5705	3.79011	3.74226	high
DO45239	2.38356	0	3.20725	3.88001	3.11512	0.680549	3.28441	1.11698	3.70372	3.6426	high
DO45217	0.739726	1	4.16875	4.50861	3.56355	1.21926	2.69839	2.59754	3.87268	4.17825	high
DO45203	3.20548	0	2.77396	3.00274	2.90248	0.857576	3.12681	1.71827	3.44698	3.2331	low
DO45165	1.89041	0	2.86396	3.35271	3.72692	1.39297	3.63991	2.55709	3.56285	3.76015	high
DO50817	1.06849	0	3.76104	3.38259	3.63578	0.380421	2.79062	0.830747	3.44303	3.32577	low
DO50832	0.246575	0	3.47666	2.87296	3.35776	0.317815	3.65441	0.848513	4.53266	3.40132	low
DO45297	3.45205	1	3.73536	3.80339	4.49105	1.44358	3.55686	3.86589	3.79881	4.17848	high
DO50800	1.39726	0	2.94933	2.88323	3.32623	1.80395	3.55155	2.68548	3.04801	3.57272	high
DO48728	0.410959	0	3.02081	3.12348	3.04736	1.39783	3.73536	2.48464	4.09985	3.73951	high
DO45161	1.47945	1	3.03198	4.08645	2.96337	1.20561	3.32701	1.90463	4.01034	3.94481	high
DO45189	3.28767	0	2.62295	2.20903	3.68477	0.804073	3.39202	0.890155	4.21811	3.14655	low
DO48716	1.9726	0	3.53805	3.49168	3.10933	0.71118	3.39157	1.88592	3.39277	3.51032	low
DO48719	1.89041	0	3.40122	3.01605	3.22491	0.769826	3.09933	1.19536	3.39195	3.28172	low
DO45099	4.35616	0	3.67417	3.60692	3.13099	0.752545	2.85738	1.7068	3.17382	3.45258	low
DO23523	2.9589	0	3.40393	3.40691	3.58024	2.10322	4.51427	4.52785	3.22224	4.17462	high
DO45209	3.69863	0	5.2735	4.42698	3.88647	3.27765	2.72322	2.66414	3.90876	4.98923	high
DO23542	2.63014	0	3.22474	3.32179	3.03461	0.687974	4.11395	1.4856	3.29788	3.48674	low
DO45109	4.35616	0	3.14163	2.56586	2.93016	1.26517	2.43969	1.66186	3.06451	3.05479	low
DO50791	1.31507	1	4.49343	4.21115	3.91868	1.18219	3.37846	2.14744	3.77277	4.20236	high
DO50850	1.9726	0	3.29541	2.73557	2.76532	0.614354	3.57902	1.38036	2.48235	2.97033	low
DO45153	3.78082	0	3.28645	3.8724	3.28553	1.71896	3.37708	2.34471	3.52648	4.0149	high
DO45305	0.821918	0	4.6751	3.67561	4.0131	1.40752	3.32456	1.82383	3.90517	4.10915	high
DO45183	1.56164	1	3.42456	3.56618	3.18127	0.557105	2.72234	0.85394	3.92887	3.45744	low
DO45143	3.53425	0	3.28829	3.20723	2.93755	1.0654	3.03128	1.29462	3.42879	3.41077	low
DO45287	1.06849	0	4.15559	3.4719	3.85932	2.46472	4.09584	4.13707	3.95692	4.49287	high
DO45199	3.69863	0	3.173	2.85509	3.13674	0.751232	2.98572	1.05052	3.3015	3.14172	low
DO50845	0.575342	0	4.63727	3.4457	3.85273	1.69186	4.21065	1.92961	3.65166	4.19093	high
DO45177	3.45205	0	2.43464	2.94015	3.04782	1.208	3.35334	2.52179	2.87193	3.24579	low
DO23528	2.79452	0	4.86952	3.37557	3.76275	0.27222	3.1712	0.446906	3.63114	3.50676	low
DO45201	2.46575	0	2.32137	2.97062	2.87632	1.06364	3.44051	2.01173	3.12723	3.23355	low
DO45157	5.42466	0	3.15934	3.44253	3.3014	1.65141	3.83081	2.72846	3.42986	3.87751	high
DO50819	1.39726	0	3.07631	3.51391	2.93447	1.80618	3.43983	3.07949	3.87091	3.94009	high
DO23531	2.46575	0	2.30369	2.51506	2.97216	0.8792	3.08636	2.37634	2.90499	2.91182	low
DO50802	2.54795	0	3.38373	4.03873	3.76348	0.30902	3.89489	1.62092	4.08722	3.84773	high
DO50818	1.39726	0	2.79984	2.92158	3.00941	0.794863	3.22355	1.85145	3.25366	3.1755	low
DO23550	2.71233	0	3.21769	2.98099	2.70305	1.02322	3.33518	2.3071	3.12772	3.29045	low
DO45169	3.69863	0	2.74459	3.44146	2.89634	0.357544	3.55735	0.535697	3.25993	3.2421	low
DO48704	2.05479	0	3.3214	3.53717	3.19126	0.834166	3.4681	1.36499	3.33119	3.54364	high
DO23525	2.87671	0	3.87088	4.40113	3.45659	1.16783	3.0263	1.83605	4.43419	4.22348	high
DO45113	4.27397	0	2.62831	3.88872	3.11572	0.667	3.30921	2.81404	3.53495	3.58701	high
DO45223	2.79452	0	2.33489	3.39321	3.06278	1.39277	3.42661	2.68018	3.50269	3.60981	high
DO48757	1.31507	0	3.61253	3.77217	3.70409	0.485358	3.91667	0.482559	4.70224	3.92031	high
DO23536	2.54795	0	3.19619	2.31706	3.267	1.02811	3.32314	1.78369	3.46268	3.1422	low
DO23521	3.0411	0	3.46878	3.88048	3.73686	0.540853	4.15306	0.863604	4.64144	4.00294	high
DO23545	1.56164	1	3.51392	3.37853	3.26383	0.44002	2.82577	0.98032	3.52877	3.30596	low
DO50816	1.06849	0	4.04414	3.53603	3.44321	0.609542	3.08376	0.719954	3.48307	3.52417	low
DO23519	1.72603	0	4.56469	4.11341	3.16859	1.9376	2.58413	2.48477	3.76802	4.22465	high
DO48681	2.46575	0	2.9334	3.24346	3.45318	0.241759	3.74983	0.554355	4.45144	3.46501	low
DO23548	2.30137	0	3.15937	2.63173	3.48098	0.676536	3.46595	1.57347	3.58137	3.20648	low
DO48741	0.657534	0	3.18862	3.529	3.01193	0.551376	3.82422	0.998437	4.34363	3.66068	high
DO45241	2.9589	0	4.12497	3.32067	3.18653	1.14912	2.98256	2.04697	3.69991	3.6555	high
DO50807	1.47945	0	2.81876	2.631	2.64976	0.577149	3.45452	1.17342	3.74939	3.07645	low
DO48700	2.21918	0	3.31501	3.85148	3.49571	2.08595	3.30216	2.78636	3.32479	4.1104	high
DO45307	0.657534	1	4.6582	3.71731	3.90959	2.49298	3.71672	4.14904	3.65257	4.53501	high
DO48672	1.23288	0	3.32896	3.41395	3.46903	1.00462	3.53809	1.83913	3.74435	3.68218	high
DO48693	2.46575	0	3.03346	2.85347	3.03519	1.11506	2.7372	2.01468	2.89919	3.13861	low
DO45289	0.986301	0	3.65318	2.22977	3.3231	1.02124	2.79739	1.02615	3.26822	3.02177	low
DO23533	2.46575	0	3.74331	3.42841	3.48325	0.28518	3.53157	0.375248	3.66073	3.44722	low
DO45299	3.94521	0	3.93371	4.38411	3.66206	0.683466	3.84853	1.42696	3.76986	4.07982	high
DO23512	3.45205	0	3.15051	3.45773	3.76376	0.578291	3.41967	1.78029	3.48799	3.49876	low
DO45255	1.9726	0	3.56897	3.54475	3.10531	0.459855	3.26416	0.80351	3.56912	3.44157	low
DO48682	0.328767	1	3.01515	3.58871	2.81835	0.290096	3.37818	1.11199	3.55199	3.33671	low
DO50806	1.47945	0	3.61163	4.13152	3.01442	1.0615	2.94908	1.50226	3.57766	3.82762	high
DO45171	1.64384	0	2.2083	3.00982	3.10578	0.408097	3.48932	1.60335	3.25969	3.06783	low
DO48747	1.47945	0	4.37103	3.81207	2.9736	2.55586	3.53591	3.9477	3.65983	4.4363	high
DO45205	0.246575	1	3.9156	3.67824	3.31751	0.923572	3.73986	2.03387	4.1404	3.91718	high
DO45285	1.31507	0	3.71449	2.88582	2.63507	1.84692	2.8844	3.78932	3.45134	3.59229	high
DO48751	1.31507	1	3.45537	4.27047	3.1725	0.13882	3.31305	0.216508	4.03818	3.6965	high
DO45187	3.45205	0	2.82661	2.9608	2.94589	0.451015	3.64559	0.760485	3.67453	3.20031	low
DO50809	1.9726	1	3.20145	4.29619	3.45177	1.30162	3.19488	2.83846	4.28535	4.17546	high
DO45225	2.87671	0	3.69567	2.88126	3.2168	1.50071	3.82051	2.48913	4.05099	3.77265	high
DO45193	0.328767	1	3.04024	3.74082	4.06139	1.158	3.08462	0.802136	3.41734	3.72999	high
DO45195	1.06849	0	1.60541	3.3055	3.01821	0.430911	3.08772	2.48105	2.68366	2.95898	low
DO48743	1.56164	0	3.3294	3.63931	2.83454	1.03136	3.55939	1.88511	3.5273	3.67684	high
DO48695	1.9726	0	3.57768	3.62089	2.94397	0.400976	4.06107	0.915587	3.74642	3.60164	high
DO45213	3.28767	0	3.57875	4.05723	3.11131	0.562629	3.23496	1.14358	3.80777	3.72338	high
DO23510	2.38356	0	4.03917	3.95648	3.49397	1.16824	3.55537	2.44689	3.34673	3.96146	high
DO48677	3.12329	0	2.60682	3.18896	3.29311	0.14678	3.30141	0.437258	3.69842	3.14156	low
DO50776	1.89041	0	2.52639	3.3831	3.00198	0.919025	3.00708	2.21665	3.54274	3.39353	low
DO48723	1.64384	0	4.13447	3.62284	3.47342	0.475487	3.1269	1.16002	3.29413	3.50538	low
DO23529	2.54795	0	2.83259	3.10605	3.35414	0.347799	3.70988	0.545365	3.77581	3.28926	low
DO23524	2.87671	0	3.47341	3.23874	3.2415	0.979896	3.24835	1.96765	4.15427	3.63391	high
DO48715	1.89041	1	2.92331	2.53393	2.98927	0.638367	2.30017	0.909821	4.1994	2.99926	low
DO45125	4.60274	0	2.87966	3.62655	3.65621	0.341803	2.75807	0.722453	4.06838	3.42967	low
DO45273	1.31507	0	3.79382	3.58213	3.77312	1.67931	3.16585	2.35695	4.00738	4.05124	high
DO45215	3.20548	0	2.70428	3.03204	3.18635	1.14961	2.95638	1.51212	3.33109	3.30794	low
DO45167	3.94521	1	3.41103	2.94775	2.62864	0.544487	3.00513	1.71677	2.94744	3.03166	low
DO45229	2.71233	0	2.49428	2.15773	3.14392	0.849281	3.1245	1.87431	3.47118	2.90663	low
DO50814	1.15068	0	3.73904	2.66752	3.51634	0.946273	2.06706	0.640331	2.83737	2.98487	low
DO45121	4.19178	0	3.82661	3.33784	3.41404	0.673864	3.58585	0.953869	3.5193	3.53617	low
DO23552	2.21918	0	3.29022	4.05386	2.528	0.251657	3.83352	2.17759	4.82571	3.84528	high
DO45117	3.0411	1	2.25691	2.94867	3.6778	0.574612	3.75619	1.60044	3.96993	3.34224	low
DO23534	2.30137	0	3.9067	2.82615	3.34162	0.273885	3.00642	0.41202	3.58233	3.11487	low
DO45263	0.739726	1	3.06413	3.4459	3.30191	1.02018	3.70324	3.03347	4.38558	3.8304	high
DO45115	2.30137	0	4.09123	2.94208	3.31983	1.19895	3.27051	2.34843	3.07144	3.46701	low
DO23537	2.46575	1	3.16535	3.59954	3.1956	0.568189	3.51344	1.48588	4.85707	3.76854	high
DO48759	1.9726	0	3.14666	3.02841	3.12946	0.809281	3.39068	1.36035	3.25115	3.28644	low
DO48733	1.64384	0	3.51484	3.07705	3.0614	0.75544	3.68665	2.32413	3.5425	3.44349	low
DO48725	2.13699	0	3.17663	3.47437	3.14292	0.990086	2.8693	1.73436	3.92947	3.57744	high
DO48706	2.38356	0	3.00473	2.95192	2.97289	0.394328	3.15162	1.01732	3.76723	3.14298	low
DO45251	2.46575	0	3.50271	3.31301	3.68088	1.49896	3.04346	2.39371	3.78999	3.78674	high
DO23549	2.71233	0	4.28278	2.97973	3.93392	1.72371	3.66409	2.71449	3.64094	3.91829	high
DO23540	2.05479	0	4.44328	3.78259	3.61939	1.22367	3.26253	1.09123	3.07247	3.83947	high
DO50813	1.15068	0	3.28093	3.26773	3.32625	0.581683	2.67174	2.5192	3.74473	3.3405	low
DO45123	1.56164	1	2.39464	3.56724	3.49735	0.424237	3.19277	0.638954	3.82239	3.38801	low
DO45265	2.79452	0	3.55925	3.4359	3.36348	1.43549	2.83964	2.34694	4.09178	3.81172	high
DO23518	3.61644	0	3.2767	2.94965	3.11249	0.582011	3.36209	1.4516	3.04791	3.1508	low
DO45235	2.46575	0	3.94065	4.15791	3.1576	0.870506	3.6714	1.926	3.71162	3.97507	high
DO45259	0.90411	0	4.31467	3.78939	3.08447	0.678252	2.73585	1.259	4.45741	3.78052	high
DO45247	0.575342	0	2.77162	3.39261	2.77092	0.432024	3.12861	0.947703	3.5718	3.2377	low
DO45231	2.54795	0	3.21255	3.66378	3.13899	1.143	3.60118	2.87487	3.48931	3.76132	high
DO45107	4.68493	0	2.93156	3.22147	3.31572	0.753186	2.78893	1.2397	3.6061	3.3072	low
DO50785	0.246575	1	4.24228	4.51858	2.98101	0.541122	2.74629	0.847867	4.95855	4.08852	high
DO50815	0.410959	0	5.18314	4.23326	3.48771	0.843869	4.20977	2.847	5.29278	4.5712	high
DO23515	3.36986	0	4.21024	3.51718	3.28544	1.53161	2.88274	1.81747	4.01713	3.91726	high
DO45111	4.35616	0	2.60116	1.67336	3.22989	0.486369	3.36997	1.15828	3.00105	2.5535	low
DO48701	2.13699	0	3.71998	3.30084	3.26265	0.628125	3.27963	1.68868	3.90783	3.52117	low
DO45127	1.15068	1	3.37143	4.05233	3.4467	0.98163	4.70953	2.24674	3.89902	4.1508	high
DO45253	2.38356	0	4.6504	3.99382	3.36428	0.688686	3.06234	1.52422	4.61028	4.0141	high
DO23509	2.13699	1	3.74337	3.50332	3.4299	0.259522	4.05488	0.776693	4.3949	3.69716	high
DO23546	2.87671	0	4.06855	3.04642	3.64246	1.24551	3.72487	2.53642	4.30022	3.86757	high
DO50789	1.56164	0	2.52725	2.57899	3.07672	0.279645	3.33377	0.969376	3.4476	2.88789	low
DO23535	2.63014	0	2.97222	3.14569	3.10295	1.71324	3.95722	2.60858	3.49696	3.77478	high
DO48727	1.06849	1	1.27212	3.36999	2.85026	0.30267	3.25041	0.413687	3.24271	2.98107	low
DO48730	1.72603	0	3.93381	4.26006	3.24528	1.52754	3.54532	2.13397	3.80187	4.24138	high
DO23514	3.53425	0	3.45359	3.17135	3.58989	0.92546	3.75834	2.73526	3.66104	3.62568	high
DO50808	1.56164	0	2.64314	3.78924	2.86713	0.560723	3.13471	1.07445	3.10181	3.34213	low
DO45105	4.60274	0	3.40322	3.16316	3.38674	0.71398	2.93852	1.24942	3.92697	3.41499	low
DO48697	2.21918	1	3.46909	3.41048	3.66428	1.59399	3.47703	2.04651	4.48323	4.04755	high
DO45261	2.71233	0	2.97294	2.79354	3.3837	1.0062	3.28824	1.841	3.30749	3.27246	low
DO48732	1.72603	0	3.55657	3.88509	3.55619	2.09632	3.79057	3.36983	3.99685	4.37931	high
DO23538	1.23288	0	1.77566	1.75831	2.02278	0.370809	3.04561	1.80085	3.56521	2.40997	low
DO45269	2.05479	0	3.83362	4.5055	3.323	0.775394	3.39086	0.988084	4.47457	4.16574	high
DO50844	0.821918	0	3.70559	3.242	3.67659	0.255674	2.12964	0.789463	3.76933	3.18387	low
DO45301	3.94521	1	4.92091	3.11074	4.11434	1.5168	4.13403	2.66971	3.69039	4.0703	high
DO45233	2.46575	0	2.693	3.16775	3.08744	1.14517	3.20458	2.45388	3.53147	3.44608	low
DO45257	2.21918	0	3.4782	4.386	3.22338	0.92821	3.42336	1.7836	3.95923	4.04484	high
DO45249	1.72603	0	4.36642	3.50105	3.48715	2.11115	3.39	3.19695	3.90709	4.22881	high
DO48742	1.64384	0	2.49569	3.43005	2.76084	0.598259	3.65807	1.48292	3.53624	3.36687	low
DO45091	3.61644	1	3.32463	3.27058	2.91252	0.596583	3.37434	0.748906	2.48406	3.14285	low
DO23517	3.28767	0	2.38485	2.56991	2.7506	0.333978	2.55247	0.666531	2.72433	2.58224	low
DO45119	1.39726	1	2.4931	4.30914	3.12462	0.458605	3.35215	2.07658	3.51963	3.65557	high
DO45131	0.986301	1	4.04003	4.05427	3.72115	1.61534	2.94322	2.9881	2.88036	3.99209	high
DO23551	0.410959	1	2.55595	2.78095	2.6486	0.512038	2.96699	2.86989	2.99372	2.89509	low
DO45211	0.657534	0	3.5872	3.99788	3.00448	1.00306	5.86325	2.30885	3.84699	4.29305	high
DO45092	3.28767	1	3.42131	3.66669	3.61459	1.0508	3.19476	3.11307	3.28596	3.7015	high
DO48736	1.64384	0	3.80999	3.1674	3.46574	1.03073	2.65163	1.58454	3.73057	3.49483	low
DO23530	0.493151	1	2.99776	2.91438	3.63403	1.47973	3.82722	3.32032	3.45731	3.65023	high
DO45191	3.28767	0	2.70939	3.34612	3.10718	0.35873	2.96884	1.73746	3.5088	3.20098	low
DO48717	0.493151	1	3.7866	3.61278	3.36923	0.973141	3.50627	1.58859	3.97549	3.82106	high
DO45103	1.23288	0	3.29249	2.99588	3.23077	0.957222	3.0165	1.95698	3.37976	3.3251	low
DO45145	0.164384	1	4.13562	4.66206	3.48642	1.45678	3.2422	1.86375	5.24341	4.64263	high
DO45275	0.0273973	1	4.38326	4.59043	3.65043	2.54876	4.08493	4.09987	4.3297	5.02479	high
DO45179	1.64384	0	2.57695	3.25879	3.2423	0.340792	2.98404	0.930045	3.40578	3.12677	low
DO48679	3.28767	0	3.54791	3.15595	3.03408	1.51228	3.28403	2.03618	3.23573	3.59481	high
DO48746	1.56164	0	2.7877	3.30226	3.43283	0.126794	3.28964	0.472162	3.84973	3.2398	low
DO50774	1.9726	0	2.41726	2.58011	2.93173	0.497532	3.27959	3.49667	3.14698	2.91972	low
DO45175	3.12329	0	1.64882	1.94748	3.0896	0.2396	3.52948	0.454427	3.09508	2.49254	low
DO48761	2.38356	0	3.07605	3.69594	2.77149	1.07026	3.3109	2.28921	3.19639	3.58274	high
DO23544	2.63014	0	1.9788	3.28219	3.23088	0.371521	3.19557	1.19909	2.61911	2.96943	low
DO50855	1.56164	0	4.07688	3.46544	3.58703	1.66824	2.78351	1.4884	3.71133	3.87671	high
DO45155	5.91781	0	3.16165	2.92341	3.40029	1.85247	4.03035	3.36622	4.43259	3.99331	high
DO45303	2.71233	0	4.25314	3.68785	4.03079	1.74265	3.67418	2.96973	3.03836	4.09471	high
DO227643	3.45205	0	3.00368	2.90247	3.21065	0.59616	2.72715	1.11174	3.58612	3.11274	low
DO48721	2.46575	0	3.76903	2.35287	3.24647	0.315909	3.29775	0.447138	3.25756	2.90718	low
DO48737	1.9726	0	4.45337	3.68478	3.61822	1.22248	2.43429	1.76744	3.1445	3.69631	high
DO48712	2.21918	0	2.82723	3.68092	2.66381	0.988988	3.75934	1.55971	3.83505	3.69393	high
DO48760	1.89041	0	2.4123	2.98588	2.49959	0.570003	2.90451	1.78027	3.03753	2.93909	low
DO45137	3.61644	0	2.61837	2.66126	3.14946	0.742259	3.62147	1.25917	3.58151	3.16804	low
DO45135	3.86301	0	2.69285	3.15664	2.86181	1.44018	3.65283	2.811	3.20346	3.53324	low
DO50787	1.31507	0	3.03972	3.0169	3.12492	1.12344	3.67149	2.51151	3.5003	3.49165	low
DO23526	2.87671	0	3.82925	4.1639	4.19384	1.0642	3.33785	1.78053	4.68119	4.26416	high
DO227801	1.80822	0	2.82827	3.37541	2.8015	0.716909	3.31309	1.8602	3.08551	3.28906	low
DO50798	0.0821918	1	4.51067	2.7237	3.13227	0.295964	3.96125	1.20529	3.37534	3.25608	low
DO50811	1.23288	0	3.60624	3.73169	3.32117	0.235775	3.04903	0.312285	3.59849	3.42582	low
DO45129	4.0274	0	2.21683	2.86256	3.13222	0.286074	3.45971	0.560251	3.6367	3.02072	low
DO45219	2.9589	0	3.68737	3.44017	3.23276	0.582198	3.63073	1.58455	3.34735	3.49952	low

## Sheet: Nomination Chart Data
Id	futime	fustat	Age	Gender	Grade	Stage
TCGA-BC-A3KF	8	0	66	FEMALE	G2	Stage I
TCGA-DD-A4NR	9	1	85	FEMALE	G3	Stage I
TCGA-FV-A496	10	0	84	FEMALE	G2	Stage I
TCGA-G3-AAV4	27	1	83	FEMALE	G1	Stage I
TCGA-BC-A10Z	34	1	62	FEMALE	G2	Stage I
TCGA-DD-AACL	107	1	66	FEMALE	G3	Stage I
TCGA-DD-AADF	115	1	64	FEMALE	G4	Stage I
TCGA-DD-AAD0	137	0	73	FEMALE	G2	Stage I
TCGA-DD-AAE6	141	0	59	FEMALE	G2	Stage I
TCGA-DD-AACZ	171	1	63	FEMALE	G4	Stage I
TCGA-DD-A73B	283	1	72	FEMALE	G2	Stage I
TCGA-UB-AA0V	314	0	69	FEMALE	G1	Stage I
TCGA-EP-A2KB	334	0	46	FEMALE	G2	Stage I
TCGA-WJ-A86L	345	0	68	FEMALE	G2	Stage I
TCGA-2Y-A9H6	357	0	68	FEMALE	G2	Stage I
TCGA-FV-A3R3	366	1	38	FEMALE	G2	Stage I
TCGA-DD-A1EF	394	1	57	FEMALE	G3	Stage I
TCGA-BD-A3EP	409	0	75	FEMALE	G2	Stage I
TCGA-DD-AA3A	410	1	81	FEMALE	G4	Stage I
TCGA-G3-A25Y	452	1	52	FEMALE	G3	Stage I
TCGA-DD-AADY	555	0	55	FEMALE	G2	Stage I
TCGA-2Y-A9H5	555	1	59	FEMALE	G3	Stage I
TCGA-DD-AAD1	564	0	51	FEMALE	G4	Stage I
TCGA-DD-A1EC	602	0	20	FEMALE	G3	Stage I
TCGA-DD-AAE4	608	0	49	FEMALE	G1	Stage I
TCGA-WX-AA44	615	0	64	FEMALE	G3	Stage I
TCGA-G3-A7M6	632	0	60	FEMALE	G3	Stage I
TCGA-RC-A7S9	640	0	47	FEMALE	G3	Stage I
TCGA-DD-AAEG	719	0	59	FEMALE	G3	Stage I
TCGA-DD-A4NN	899	1	56	FEMALE	G3	Stage I
TCGA-DD-AADJ	1066	0	70	FEMALE	G3	Stage I
TCGA-DD-A73F	1085	0	77	FEMALE	G1	Stage I
TCGA-DD-AADI	1085	0	43	FEMALE	G3	Stage I
TCGA-2Y-A9H7	1168	0	81	FEMALE	G2	Stage I
TCGA-DD-AAD8	1219	0	73	FEMALE	G2	Stage I
TCGA-DD-AADA	1233	0	66	FEMALE	G3	Stage I
TCGA-XR-A8TC	1339	0	43	FEMALE	G2	Stage I
TCGA-DD-A11D	1560	1	57	FEMALE	G2	Stage I
TCGA-DD-AACT	1562	0	69	FEMALE	G2	Stage I
TCGA-G3-A25U	1636	0	63	FEMALE	G3	Stage I
TCGA-DD-A39X	1694	1	78	FEMALE	G2	Stage I
TCGA-2Y-A9H2	1731	0	64	FEMALE	G3	Stage I
TCGA-2Y-A9GU	1939	0	55	FEMALE	G2	Stage I
TCGA-DD-A1EB	2017	0	72	FEMALE	G2	Stage I
TCGA-DD-A3A2	2131	1	76	FEMALE	G1	Stage I
TCGA-DD-A4ND	2232	0	56	FEMALE	G3	Stage I
TCGA-DD-AACB	2324	0	74	FEMALE	G3	Stage I
TCGA-DD-A4NS	2456	1	61	FEMALE	G2	Stage I
TCGA-2Y-A9GV	2532	1	54	FEMALE	G1	Stage I
TCGA-DD-A73G	3478	0	73	FEMALE	G3	Stage I
TCGA-BW-A5NQ	0	0	63	MALE	G3	Stage I
TCGA-DD-AACK	9	0	70	MALE	G2	Stage I
TCGA-FV-A4ZQ	12	0	52	MALE	G2	Stage I
TCGA-DD-A11B	14	1	73	MALE	G2	Stage I
TCGA-DD-AAC8	16	1	72	MALE	G3	Stage I
TCGA-EP-A2KC	19	1	62	MALE	G3	Stage I
TCGA-DD-A73E	44	0	66	MALE	G1	Stage I
TCGA-UB-A7MD	52	1	67	MALE	G3	Stage I
TCGA-KR-A7K0	65	1	65	MALE	G1	Stage I
TCGA-GJ-A9DB	67	1	68	MALE	G2	Stage I
TCGA-DD-A11A	79	0	67	MALE	G3	Stage I
TCGA-HP-A5MZ	91	1	78	MALE	G2	Stage I
TCGA-DD-A39Y	171	1	67	MALE	G3	Stage I
TCGA-G3-A3CI	180	0	71	MALE	G2	Stage I
TCGA-DD-A1EI	183	0	46	MALE	G2	Stage I
TCGA-FV-A3R2	194	1	75	MALE	unknow	Stage I
TCGA-MR-A520	229	0	58	MALE	G1	Stage I
TCGA-EP-A26S	237	0	70	MALE	G2	Stage I
TCGA-2Y-A9HB	260	0	66	MALE	G2	Stage I
TCGA-MI-A75C	291	0	64	MALE	G3	Stage I
TCGA-EP-A3JL	303	0	76	MALE	G2	Stage I
TCGA-5C-A9VH	322	0	70	MALE	G2	Stage I
TCGA-EP-A12J	330	0	62	MALE	G1	Stage I
TCGA-MR-A8JO	330	0	34	MALE	G3	Stage I
TCGA-DD-AAC9	347	0	51	MALE	G2	Stage I
TCGA-G3-A7M7	361	0	65	MALE	G1	Stage I
TCGA-DD-AACF	365	1	68	MALE	G3	Stage I
TCGA-G3-AAV2	372	0	50	MALE	G1	Stage I
TCGA-DD-AACD	381	1	48	MALE	G4	Stage I
TCGA-BC-A69I	387	0	69	MALE	G1	Stage I
TCGA-DD-A4NB	391	0	25	MALE	G2	Stage I
TCGA-DD-AACP	415	0	64	MALE	G3	Stage I
TCGA-G3-A25S	416	1	64	MALE	G2	Stage I
TCGA-ED-A627	423	0	74	MALE	G2	Stage I
TCGA-LG-A9QC	425	0	48	MALE	G2	Stage I
TCGA-DD-AADC	425	1	53	MALE	G3	Stage I
TCGA-DD-A4NF	428	0	72	MALE	G2	Stage I
TCGA-G3-A7M8	430	0	31	MALE	G1	Stage I
TCGA-ES-A2HT	438	1	54	MALE	G2	Stage I
TCGA-G3-A7M5	447	0	76	MALE	G2	Stage I
TCGA-DD-AADO	453	0	55	MALE	G3	Stage I
TCGA-DD-AADP	458	0	45	MALE	G3	Stage I
TCGA-RC-A7SK	472	0	59	MALE	G3	Stage I
TCGA-DD-AADS	474	0	63	MALE	G2	Stage I
TCGA-G3-AAV0	476	0	58	MALE	G2	Stage I
TCGA-DD-AAEB	478	0	60	MALE	G2	Stage I
TCGA-G3-AAUZ	480	0	48	MALE	G2	Stage I
TCGA-UB-A7ME	486	0	51	MALE	G2	Stage I
TCGA-K7-A6G5	512	0	66	MALE	G2	Stage I
TCGA-K7-A5RG	519	0	66	MALE	G1	Stage I
TCGA-DD-A3A3	535	1	45	MALE	G2	Stage I
TCGA-O8-A75V	538	0	54	MALE	G2	Stage I
TCGA-DD-AAE1	552	0	52	MALE	G3	Stage I
TCGA-DD-AAE3	566	0	50	MALE	G2	Stage I
TCGA-DD-AADV	574	0	50	MALE	G3	Stage I
TCGA-DD-AAEA	575	0	65	MALE	G3	Stage I
TCGA-RC-A7SF	579	0	66	MALE	G2	Stage I
TCGA-FV-A2QR	581	1	75	MALE	G1	Stage I
TCGA-G3-A3CK	585	0	61	MALE	G2	Stage I
TCGA-DD-AADW	587	0	48	MALE	G3	Stage I
TCGA-NI-A8LF	606	0	74	MALE	G3	Stage I
TCGA-K7-A5RF	631	0	64	MALE	G1	Stage I
TCGA-DD-AADL	636	0	58	MALE	G4	Stage I
TCGA-DD-AAE2	638	0	51	MALE	G3	Stage I
TCGA-DD-AAE7	644	0	72	MALE	G2	Stage I
TCGA-G3-A25Z	655	0	58	MALE	G2	Stage I
TCGA-KR-A7K2	657	0	64	MALE	G1	Stage I
TCGA-DD-AAD2	658	0	66	MALE	G2	Stage I
TCGA-DD-A11C	662	0	69	MALE	G3	Stage I
TCGA-DD-AAE8	664	0	45	MALE	G3	Stage I
TCGA-G3-A3CG	673	0	80	MALE	G2	Stage I
TCGA-ES-A2HS	688	1	80	MALE	G2	Stage I
TCGA-XR-A8TF	693	1	74	MALE	G1	Stage I
TCGA-2Y-A9H9	697	0	70	MALE	G2	Stage I
TCGA-G3-A5SJ	698	0	59	MALE	G2	Stage I
TCGA-DD-AAE9	722	0	69	MALE	G3	Stage I
TCGA-DD-A73A	728	0	71	MALE	G2	Stage I
TCGA-FV-A2QQ	729	0	80	MALE	G2	Stage I
TCGA-G3-A5SK	744	0	58	MALE	G1	Stage I
TCGA-DD-AAED	763	0	51	MALE	G3	Stage I
TCGA-DD-AAEH	784	0	73	MALE	G2	Stage I
TCGA-DD-A3A0	785	1	70	MALE	G2	Stage I
TCGA-DD-AAEE	810	0	55	MALE	G4	Stage I
TCGA-G3-A25V	860	0	68	MALE	G2	Stage I
TCGA-GJ-A3OU	879	0	59	MALE	G2	Stage I
TCGA-XR-A8TG	898	0	58	MALE	G2	Stage I
TCGA-DD-AADN	898	0	59	MALE	G4	Stage I
TCGA-KR-A7K8	906	0	57	MALE	G1	Stage I
TCGA-DD-AADE	1202	0	50	MALE	G4	Stage I
TCGA-2Y-A9H1	1229	1	58	MALE	G2	Stage I
TCGA-DD-AADD	1231	0	51	MALE	G4	Stage I
TCGA-DD-AADB	1242	0	51	MALE	G4	Stage I
TCGA-2Y-A9GW	1271	1	64	MALE	G2	Stage I
TCGA-DD-AAD3	1295	0	43	MALE	G2	Stage I
TCGA-DD-AACN	1302	0	32	MALE	G3	Stage I
TCGA-DD-AAD5	1345	0	54	MALE	G3	Stage I
TCGA-DD-A1EG	1372	1	76	MALE	G3	Stage I
TCGA-DD-AACW	1424	0	43	MALE	G3	Stage I
TCGA-DD-AACY	1450	0	61	MALE	G3	Stage I
TCGA-2Y-A9H4	1452	0	68	MALE	G2	Stage I
TCGA-DD-AAEI	1531	0	72	MALE	G2	Stage I
TCGA-DD-AACV	1531	0	53	MALE	G3	Stage I
TCGA-DD-AACU	1567	0	59	MALE	G3	Stage I
TCGA-2Y-A9GT	1624	1	51	MALE	G2	Stage I
TCGA-DD-AAW3	1633	0	69	MALE	G2	Stage I
TCGA-DD-AACC	1685	1	61	MALE	G2	Stage I
TCGA-DD-A4NL	1711	0	46	MALE	G1	Stage I
TCGA-DD-AACS	1804	0	39	MALE	G3	Stage I
TCGA-DD-AAVS	1823	0	56	MALE	G2	Stage I
TCGA-DD-AAW2	1855	0	69	MALE	G2	Stage I
TCGA-DD-AACO	1876	0	40	MALE	G3	Stage I
TCGA-DD-AAVZ	1900	0	38	MALE	G2	Stage I
TCGA-DD-AAW0	2015	0	54	MALE	G2	Stage I
TCGA-DD-AADR	2028	0	58	MALE	G3	Stage I
TCGA-DD-AACE	2184	0	62	MALE	G3	Stage I
TCGA-DD-A4NO	2245	0	65	MALE	G1	Stage I
TCGA-DD-AACA	2301	0	65	MALE	G3	Stage I
TCGA-DD-A1ED	2301	0	68	MALE	G1	Stage I
TCGA-DD-AAVW	2317	0	35	MALE	G2	Stage I
TCGA-2Y-A9GX	2442	0	68	MALE	G2	Stage I
TCGA-DD-AAVR	2513	0	44	MALE	G2	Stage I
TCGA-DD-AAVQ	2728	0	38	MALE	G2	Stage I
TCGA-DD-AAVP	2752	0	48	MALE	G1	Stage I
TCGA-DD-A1E9	2759	1	70	MALE	G2	Stage I
TCGA-DD-A4NP	3104	0	32	MALE	G3	Stage I
TCGA-FV-A495	1	0	51	FEMALE	G2	Stage II
TCGA-ED-A7PX	6	0	48	FEMALE	G3	Stage II
TCGA-GJ-A6C0	31	1	75	FEMALE	G2	Stage II
TCGA-5R-AAAM	46	1	65	FEMALE	G2	Stage II
TCGA-FV-A3I1	247	1	81	FEMALE	G2	Stage II
TCGA-CC-A8HV	279	1	51	FEMALE	G2	Stage II
TCGA-LG-A6GG	387	0	79	FEMALE	G2	Stage II
TCGA-ED-A7PY	390	0	20	FEMALE	G3	Stage II
TCGA-ED-A7XP	400	0	53	FEMALE	G3	Stage II
TCGA-KR-A7K7	407	0	61	FEMALE	G1	Stage II
TCGA-G3-AAV3	412	0	58	FEMALE	G2	Stage II
TCGA-BC-A217	421	0	75	FEMALE	G3	Stage II
TCGA-ED-A5KG	482	0	60	FEMALE	G2	Stage II
TCGA-BC-A3KG	498	0	68	FEMALE	G3	Stage II
TCGA-UB-A7MA	535	0	62	FEMALE	G2	Stage II
TCGA-DD-A39Z	601	1	43	FEMALE	G2	Stage II
TCGA-DD-A73D	693	0	68	FEMALE	G1	Stage II
TCGA-2Y-A9GY	757	1	64	FEMALE	G3	Stage II
TCGA-DD-A4NJ	760	0	54	FEMALE	G2	Stage II
TCGA-2Y-A9GZ	848	1	82	FEMALE	G2	Stage II
TCGA-FV-A3I0	848	0	76	FEMALE	G2	Stage II
TCGA-DD-AADK	1049	0	68	FEMALE	G3	Stage II
TCGA-ZS-A9CE	1241	0	79	FEMALE	G1	Stage II
TCGA-FV-A23B	1852	1	70	FEMALE	unknow	Stage II
TCGA-DD-A113	2425	0	55	FEMALE	G3	Stage II
TCGA-DD-A3A6	3258	1	72	FEMALE	G2	Stage II
TCGA-DD-A118	3437	0	77	FEMALE	G2	Stage II
TCGA-RC-A6M3	0	0	24	MALE	G3	Stage II
TCGA-ED-A7PZ	6	0	61	MALE	G2	Stage II
TCGA-RC-A6M6	9	0	75	MALE	G3	Stage II
TCGA-DD-A3A8	11	1	75	MALE	G2	Stage II
TCGA-DD-AADM	12	1	58	MALE	G3	Stage II
TCGA-5C-AAPD	20	0	61	MALE	G1	Stage II
TCGA-2Y-A9HA	36	1	70	MALE	G2	Stage II
TCGA-QA-A7B7	94	0	48	MALE	G2	Stage II
TCGA-CC-5261	97	1	44	MALE	G2	Stage II
TCGA-CC-5258	129	1	48	MALE	G2	Stage II
TCGA-DD-AACX	170	0	66	MALE	G3	Stage II
TCGA-DD-AACH	195	1	69	MALE	G3	Stage II
TCGA-CC-A9FS	211	0	55	MALE	G2	Stage II
TCGA-4R-AA8I	262	1	66	MALE	G2	Stage II
TCGA-CC-A7IG	299	1	47	MALE	G2	Stage II
TCGA-UB-AA0U	327	0	60	MALE	G2	Stage II
TCGA-5C-A9VG	328	0	58	MALE	G2	Stage II
TCGA-ZS-A9CG	341	0	55	MALE	G2	Stage II
TCGA-G3-AAV5	354	0	67	MALE	G2	Stage II
TCGA-K7-AAU7	359	0	61	MALE	G2	Stage II
TCGA-G3-AAV7	361	0	38	MALE	G2	Stage II
TCGA-5R-AA1C	364	0	57	MALE	G2	Stage II
TCGA-DD-A4NQ	373	1	60	MALE	G3	Stage II
TCGA-CC-A7IJ	382	0	56	MALE	G3	Stage II
TCGA-ED-A4XI	386	0	58	MALE	G3	Stage II
TCGA-WQ-AB4B	395	0	62	MALE	G2	Stage II
TCGA-ED-A459	408	0	47	MALE	G2	Stage II
TCGA-DD-A1EL	415	1	23	MALE	G3	Stage II
TCGA-DD-AACQ	432	1	50	MALE	G3	Stage II
TCGA-DD-AADQ	436	0	59	MALE	G3	Stage II
TCGA-BC-A69H	444	0	64	MALE	G3	Stage II
TCGA-RC-A7SH	468	0	42	MALE	G3	Stage II
TCGA-DD-AACG	469	1	52	MALE	G4	Stage II
TCGA-G3-A5SM	520	0	58	MALE	G3	Stage II
TCGA-DD-AADU	554	0	60	MALE	G3	Stage II
TCGA-DD-A4NI	561	0	67	MALE	G2	Stage II
TCGA-RC-A7SB	588	0	53	MALE	G2	Stage II
TCGA-G3-A3CJ	594	0	52	MALE	G2	Stage II
TCGA-UB-A7MB	601	0	24	MALE	G3	Stage II
TCGA-G3-A5SL	621	0	70	MALE	G2	Stage II
TCGA-DD-A39V	643	1	77	MALE	G3	Stage II
TCGA-MI-A75G	698	0	63	MALE	G2	Stage II
TCGA-WX-AA46	756	0	61	MALE	G1	Stage II
TCGA-G3-A5SI	768	1	44	MALE	G2	Stage II
TCGA-DD-AAEK	1067	0	51	MALE	G3	Stage II
TCGA-RG-A7D4	1098	0	69	MALE	G2	Stage II
TCGA-BD-A3ER	1115	0	62	MALE	G2	Stage II
TCGA-DD-A114	1149	1	42	MALE	G3	Stage II
TCGA-ZS-A9CD	1386	1	73	MALE	G2	Stage II
TCGA-2Y-A9H3	1516	0	45	MALE	G1	Stage II
TCGA-DD-AACI	1618	0	69	MALE	G3	Stage II
TCGA-DD-AAVX	1718	0	38	MALE	G2	Stage II
TCGA-DD-AACM	1769	0	48	MALE	G3	Stage II
TCGA-G3-A25X	1779	0	73	MALE	G3	Stage II
TCGA-DD-AACJ	2102	0	75	MALE	G2	Stage II
TCGA-DD-AAVU	2202	0	46	MALE	G2	Stage II
TCGA-ZS-A9CF	2412	0	64	MALE	G2	Stage II
TCGA-DD-A1EA	2415	0	68	MALE	G2	Stage II
TCGA-DD-AAVV	2455	0	56	MALE	G3	Stage II
TCGA-DD-A39W	827	1	29	FEMALE	G2	Stage III
TCGA-DD-A3A5	3125	1	66	FEMALE	G2	Stage III
TCGA-DD-A1EH	1495	0	23	MALE	G3	Stage III
TCGA-CC-A9FU	0	0	52	FEMALE	G2	Stage III
TCGA-RC-A6M4	22	0	74	FEMALE	G2	Stage III
TCGA-ED-A8O6	56	1	50	FEMALE	G3	Stage III
TCGA-G3-AAV6	65	1	53	FEMALE	G3	Stage III
TCGA-CC-A123	219	0	24	FEMALE	G1	Stage III
TCGA-ED-A66Y	296	1	51	FEMALE	G3	Stage III
TCGA-5R-AA1D	337	0	17	FEMALE	G3	Stage III
TCGA-CC-A8HU	344	1	39	FEMALE	G3	Stage III
TCGA-EP-A2KA	357	0	52	FEMALE	G3	Stage III
TCGA-ED-A8O5	406	0	59	FEMALE	G3	Stage III
TCGA-ED-A82E	408	0	60	FEMALE	G2	Stage III
TCGA-DD-AAE0	555	0	45	FEMALE	G4	Stage III
TCGA-WX-AA47	556	1	33	FEMALE	G2	Stage III
TCGA-DD-A4NE	660	1	75	FEMALE	G3	Stage III
TCGA-DD-A73C	701	0	65	FEMALE	G1	Stage III
TCGA-BC-A10X	770	1	52	FEMALE	G2	Stage III
TCGA-DD-A4NK	1210	1	80	FEMALE	G2	Stage III
TCGA-BC-A216	1351	0	62	FEMALE	G2	Stage III
TCGA-BC-4072	1490	1	74	FEMALE	G3	Stage III
TCGA-G3-A25T	1553	0	45	FEMALE	G2	Stage III
TCGA-CC-A9FV	0	0	57	MALE	G2	Stage III
TCGA-ED-A97K	6	0	54	MALE	G2	Stage III
TCGA-BW-A5NO	20	0	50	MALE	G2	Stage III
TCGA-CC-A1HT	101	1	50	MALE	G3	Stage III
TCGA-CC-5264	102	1	71	MALE	G2	Stage III
TCGA-CC-5263	129	1	35	MALE	G1	Stage III
TCGA-CC-A8HT	140	1	74	MALE	G2	Stage III
TCGA-UB-A7MF	214	1	56	MALE	G2	Stage III
TCGA-CC-A7IE	217	1	57	MALE	G2	Stage III
TCGA-DD-A3A1	233	1	65	MALE	G2	Stage III
TCGA-CC-A9FW	248	0	68	MALE	G2	Stage III
TCGA-CC-A7IK	262	1	59	MALE	G3	Stage III
TCGA-CC-A7IL	278	1	61	MALE	G1	Stage III
TCGA-CC-A3M9	300	1	45	MALE	G3	Stage III
TCGA-CC-A3MA	303	1	61	MALE	G2	Stage III
TCGA-CC-A5UD	304	1	45	MALE	G2	Stage III
TCGA-CC-A3MB	315	1	36	MALE	G1	Stage III
TCGA-CC-A5UC	347	1	63	MALE	G3	Stage III
TCGA-DD-A1EE	349	1	73	MALE	G3	Stage III
TCGA-BC-4073	352	0	73	MALE	G3	Stage III
TCGA-CC-A3MC	363	0	54	MALE	G2	Stage III
TCGA-EP-A3RK	363	0	73	MALE	G2	Stage III
TCGA-CC-A7IH	365	0	58	MALE	G1	Stage III
TCGA-LG-A9QD	366	0	68	MALE	G2	Stage III
TCGA-CC-A7II	399	0	54	MALE	G3	Stage III
TCGA-ED-A66X	406	0	35	MALE	G3	Stage III
TCGA-YA-A8S7	412	1	68	MALE	G3	Stage III
TCGA-ED-A7XO	427	0	29	MALE	G2	Stage III
TCGA-UB-A7MC	500	0	59	MALE	G3	Stage III
TCGA-BC-A5W4	547	1	69	MALE	G3	Stage III
TCGA-DD-A3A4	612	1	37	MALE	G3	Stage III
TCGA-CC-A7IF	649	1	59	MALE	G1	Stage III
TCGA-DD-AAD6	672	0	66	MALE	G3	Stage III
TCGA-G3-A3CH	780	0	53	MALE	G2	Stage III
TCGA-DD-A4NG	802	1	77	MALE	G2	Stage III
TCGA-XR-A8TE	925	0	16	MALE	G1	Stage III
TCGA-DD-AADG	1145	0	70	MALE	G3	Stage III
TCGA-DD-A116	1622	1	68	MALE	G3	Stage III
TCGA-NI-A4U2	1791	1	71	MALE	G1	Stage III
TCGA-DD-AAVY	1970	0	56	MALE	G2	Stage III
TCGA-DD-AAW1	1989	0	55	MALE	G2	Stage III
TCGA-DD-A4NV	2018	0	61	MALE	G1	Stage III
TCGA-FV-A4ZP	2486	1	78	MALE	G2	Stage III
TCGA-DD-A115	2542	1	53	MALE	G2	Stage III
TCGA-2Y-A9H0	3675	0	49	MALE	G1	Stage III
TCGA-PD-A5DF	639	1	58	FEMALE	G2	Stage III
TCGA-DD-A4NH	690	0	65	FEMALE	G3	Stage III
TCGA-G3-A25W	935	0	79	FEMALE	G2	Stage III
TCGA-XR-A8TD	1030	0	49	FEMALE	G3	Stage III
TCGA-G3-A7M9	56	1	70	MALE	G2	Stage III
TCGA-CC-A5UE	272	1	48	MALE	G2	Stage III
TCGA-3K-AAZ8	396	0	65	MALE	G1	Stage III
TCGA-DD-A3A7	419	1	67	MALE	G3	Stage III
TCGA-G3-A6UC	671	0	65	MALE	G2	Stage III
TCGA-CC-5260	87	1	61	FEMALE	G1	Stage III
TCGA-CC-5259	250	0	60	FEMALE	G2	Stage III
TCGA-BC-A8YO	562	0	66	FEMALE	G3	Stage III
TCGA-DD-A1EJ	1005	1	71	FEMALE	G2	Stage III
TCGA-DD-A4NA	1008	0	67	FEMALE	G3	Stage III
TCGA-CC-5262	103	1	67	MALE	G1	Stage III
TCGA-CC-A8HS	300	1	18	MALE	G1	Stage III
TCGA-G3-AAV1	359	1	51	MALE	G3	Stage III
TCGA-MI-A75E	507	0	61	MALE	G2	Stage III
TCGA-BW-A5NP	0	0	26	FEMALE	G3	Stage IV
TCGA-DD-A119	223	1	40	MALE	G3	Stage IV
TCGA-RC-A6M5	15	0	20	FEMALE	G2	Stage IV
TCGA-DD-A1EK	558	1	64	FEMALE	G2	Stage IV
TCGA-DD-A3A9	931	1	64	FEMALE	G2	Stage IV
TCGA-ZP-A9D1	21	0	56	FEMALE	G2	unknow
TCGA-WQ-A9G7	30	0	71	FEMALE	G3	unknow
TCGA-BC-A10R	308	1	66	FEMALE	G2	unknow
TCGA-ZP-A9D4	395	0	64	FEMALE	G1	unknow
TCGA-2Y-A9H8	633	1	85	FEMALE	G2	unknow
TCGA-ZP-A9D0	717	0	67	FEMALE	G1	unknow
TCGA-HP-A5N0	752	1	90	FEMALE	unknow	unknow
TCGA-ZP-A9CY	782	0	66	FEMALE	G1	unknow
TCGA-BC-A10Q	1135	1	72	FEMALE	unknow	unknow
TCGA-BC-A110	2116	1	51	FEMALE	G1	unknow
TCGA-T1-A6J8	23	0	68	MALE	G2	unknow
TCGA-BC-A10W	91	1	50	MALE	G3	unknow
TCGA-BC-A112	153	1	80	MALE	G2	unknow
TCGA-MI-A75I	630	0	61	MALE	G1	unknow
TCGA-ZP-A9CZ	706	0	72	MALE	G1	unknow
TCGA-BC-A10Y	711	1	76	MALE	G3	unknow
TCGA-2Y-A9GS	724	1	58	MALE	G2	unknow
TCGA-ZP-A9D2	743	0	51	MALE	G2	unknow
TCGA-MI-A75H	747	0	77	MALE	unknow	unknow
TCGA-BC-A10U	837	1	69	MALE	G2	unknow
TCGA-BC-A10T	837	1	76	MALE	G1	unknow
TCGA-ZP-A9CV	1088	1	59	MALE	G1	unknow
TCGA-BD-A2L6	1363	0	69	MALE	G2	unknow
TCGA-BC-A10S	1423	1	81	MALE	G1	unknow

## Sheet: GSEA analysis results
ID	Description	setSize	enrichmentScore	NES	pvalue	p.adjust	qvalues	rank	leading_edge	core_enrichment
KEGG_COMPLEMENT_AND_COAGULATION_CASCADES	KEGG_COMPLEMENT_AND_COAGULATION_CASCADES	66	-0.628669	-3.53105	1e-10	4.5e-09	3.26316e-09	925	tags=64%, list=6%, signal=60%	MASP1/F5/C5/F7/SERPIND1/SERPINA1/C2/C7/SERPINF2/F10/VWF/F11/CFI/F2/C1S/MBL2/PROC/F13B/CFH/C3/F12/A2M/KNG1/C1R/C8G/KLKB1/C4BPB/PLG/SERPING1/CPB2/CFB/FGG/FGA/C8B/MASP2/FGB/SERPINC1/F9/C8A/C4BPA/C6/C9
KEGG_DRUG_METABOLISM_CYTOCHROME_P450	KEGG_DRUG_METABOLISM_CYTOCHROME_P450	58	-0.637513	-3.5373	1e-10	4.5e-09	3.26316e-09	1019	tags=60%, list=7%, signal=56%	MGST1/UGT1A4/UGT1A1/CYP2C18/MGST2/GSTO1/CYP2D6/FMO3/CYP2B6/GSTA1/FMO5/FMO4/CYP3A43/UGT1A3/UGT2B7/CYP3A5/ADH6/UGT2B17/AOX1/CYP2A6/UGT2B15/GSTZ1/ADH1A/UGT2B10/GSTM1/CYP2A7/CYP2C9/ADH1B/ADH4/CYP2C8/CYP3A4/CYP2E1/ADH1C/CYP1A2/CYP2A13
KEGG_FATTY_ACID_METABOLISM	KEGG_FATTY_ACID_METABOLISM	39	-0.781747	-3.86586	1e-10	4.5e-09	3.26316e-09	1301	tags=67%, list=9%, signal=61%	ACSL1/CPT2/CPT1A/ECI1/ACOX1/ACADSB/HADH/ACAA2/ACAA1/ALDH7A1/ACAT1/ECI2/ACADL/EHHADH/ECHS1/ACSL6/ACSL5/ALDH2/ADH6/GCDH/ADH1A/CYP4A11/ADH1B/ADH4/CYP4A22/ADH1C
KEGG_RETINOL_METABOLISM	KEGG_RETINOL_METABOLISM	51	-0.67618	-3.51511	1e-10	4.5e-09	3.26316e-09	1111	tags=61%, list=7%, signal=56%	DHRS3/CYP1A1/UGT1A4/UGT1A1/CYP2C18/DHRS4L2/RDH5/CYP2B6/CYP3A43/UGT1A3/UGT2B7/CYP3A5/ADH6/UGT2B17/CYP2A6/UGT2B15/CYP26A1/RDH16/ADH1A/UGT2B10/CYP2A7/CYP2C9/CYP4A11/ADH1B/ADH4/CYP4A22/CYP2C8/CYP3A4/ADH1C/CYP1A2/CYP2A13
KEGG_PRIMARY_BILE_ACID_BIOSYNTHESIS	KEGG_PRIMARY_BILE_ACID_BIOSYNTHESIS	15	-0.867678	-3.21218	3.56554e-09	1.2836e-07	9.30795e-08	1547	tags=87%, list=10%, signal=78%	AMACR/CYP7A1/AKR1C4/CYP7B1/HSD17B4/SCP2/ACOX2/AKR1D1/BAAT/CYP27A1/CYP8B1/CYP39A1/SLC27A5
KEGG_METABOLISM_OF_XENOBIOTICS_BY_CYTOCHROME_P450	KEGG_METABOLISM_OF_XENOBIOTICS_BY_CYTOCHROME_P450	55	-0.548259	-3.05445	1.40291e-08	4.20872e-07	3.05194e-07	1237	tags=56%, list=8%, signal=52%	AKR1C4/GSTA2/CYP1A1/MGST1/UGT1A4/UGT1A1/CYP2C18/MGST2/GSTO1/CYP2B6/GSTA1/EPHX1/CYP3A43/UGT1A3/UGT2B7/CYP3A5/ADH6/UGT2B17/UGT2B15/GSTZ1/ADH1A/UGT2B10/GSTM1/CYP2C9/ADH1B/ADH4/CYP2C8/CYP3A4/CYP2E1/ADH1C/CYP1A2
KEGG_GLYCINE_SERINE_AND_THREONINE_METABOLISM	KEGG_GLYCINE_SERINE_AND_THREONINE_METABOLISM	29	-0.660271	-2.86458	2.07789e-07	5.34314e-06	3.87456e-06	1441	tags=62%, list=10%, signal=56%	MAOA/GATM/MAOB/PIPOX/GLYCTK/SHMT1/BHMT/SARDH/DAO/ALAS1/GAMT/DMGDH/GCAT/AGXT/AGXT2/SDS/GNMT/CTH
KEGG_PPAR_SIGNALING_PATHWAY	KEGG_PPAR_SIGNALING_PATHWAY	60	-0.445629	-2.44242	3.68647e-07	8.29456e-06	6.01477e-06	1365	tags=57%, list=9%, signal=52%	CYP7A1/AQP7/ACSL1/CPT2/CPT1A/PLIN1/GK/ACOX1/SCP2/LPL/ACAA1/ACOX2/ACADL/EHHADH/ACSL6/APOA2/ACSL5/SLC27A2/HMGCS2/FABP1/RXRG/CYP27A1/PCK2/ANGPTL4/FABP3/APOA5/APOA1/CYP4A11/APOC3/CYP8B1/CYP4A22/FABP4/SLC27A5/PCK1
KEGG_CELL_CYCLE	KEGG_CELL_CYCLE	119	0.537018	1.81815	6.18523e-07	1.23705e-05	8.97039e-06	3599	tags=55%, list=24%, signal=42%	BUB1B/TGFB2/CDC20/PLK1/CDC25A/ORC6/BUB1/TTK/ORC1/E2F2/MCM2/CDC6/CDK1/CDC7/CCNB2/CCNB1/CCNE2/PKMYT1/CDC45/MAD2L1/MCM4/RBL1/ESPL1/MCM6/CDKN1C/CHEK1/E2F5/E2F1/TGFB1/CDKN2A/E2F3/MCM3/MCM7/PTTG1/CDC25C/DBF4/CDK4/SFN/PRKDC/CDK2/CDC25B/MCM5/TFDP1/SKP2/CCNE1/TGFB3/CDC14A/CDKN2B/ABL1/PCNA/YWHAZ/ANAPC1/HDAC2/SMC3/YWHAQ/CCNA2/RAD21/STAG1/ATM/ANAPC7/ORC2/E2F4/ATR/CDKN2C/SMC1A/CDC27
KEGG_ECM_RECEPTOR_INTERACTION	KEGG_ECM_RECEPTOR_INTERACTION	59	0.623212	1.98627	1.22232e-06	2.20018e-05	1.59545e-05	1983	tags=44%, list=13%, signal=38%	IBSP/COL11A2/LAMC2/ITGA3/ITGB4/COMP/COL2A1/TNC/LAMA5/HMMR/ITGA2/SPP1/LAMB1/ITGAV/AGRN/COL5A2/COL3A1/LAMB3/COL1A2/COL6A3/COL5A1/RELN/COL1A1/ITGA5/SDC3/LAMC1
KEGG_DRUG_METABOLISM_OTHER_ENZYMES	KEGG_DRUG_METABOLISM_OTHER_ENZYMES	46	-0.496599	-2.45193	6.5053e-06	0.00010645	7.71921e-05	921	tags=43%, list=6%, signal=41%	UGT1A4/CES5A/UGT1A1/XDH/CYP3A43/UGT1A3/DPYS/UGT2B7/CYP3A5/UPB1/CES2/UGT2B17/CYP2A6/UGT2B15/UGT2B10/UPP2/NAT2/CYP2A7/CYP3A4/CYP2A13
KEGG_NEUROACTIVE_LIGAND_RECEPTOR_INTERACTION	KEGG_NEUROACTIVE_LIGAND_RECEPTOR_INTERACTION	87	0.528715	1.75975	3.12752e-05	0.000469127	0.000340186	1061	tags=21%, list=7%, signal=19%	GPR50/PRSS1/PRSS2/SCTR/GABRP/OXTR/LPAR2/ADORA1/DRD4/P2RY6/GABBR1/PTGFR/SSTR2/LPAR1/PTAFR/GPR35/PTGER4/SSTR5
KEGG_VALINE_LEUCINE_AND_ISOLEUCINE_DEGRADATION	KEGG_VALINE_LEUCINE_AND_ISOLEUCINE_DEGRADATION	43	-0.480304	-2.43018	3.64998e-05	0.000505381	0.000366475	1149	tags=63%, list=8%, signal=58%	ACADS/ALDH9A1/ALDH3A2/PCCA/ACADM/HIBADH/PCCB/BCKDHB/HSD17B10/MMUT/HIBCH/MCEE/IVD/ACADSB/HADH/ACAA2/HMGCL/ACAA1/ALDH7A1/ACAT1/EHHADH/ABAT/ECHS1/HMGCS2/ALDH2/ALDH6A1/AOX1
KEGG_BUTANOATE_METABOLISM	KEGG_BUTANOATE_METABOLISM	29	-0.560062	-2.42982	6.27095e-05	0.000806266	0.00058466	1197	tags=52%, list=8%, signal=48%	ACSM3/HADH/HMGCL/ALDH7A1/BDH1/ACAT1/ALDH5A1/EHHADH/ACSM1/ABAT/ECHS1/HMGCS2/ALDH2/ACSM5/ACSM2A
KEGG_CYTOKINE_CYTOKINE_RECEPTOR_INTERACTION	KEGG_CYTOKINE_CYTOKINE_RECEPTOR_INTERACTION	152	0.455604	1.56536	8.20306e-05	0.000984367	0.00071381	4265	tags=47%, list=29%, signal=34%	CXCL5/CXCL6/LIF/CSF3R/TGFB2/CXCL1/TNFRSF11B/IL18/TNFRSF21/PF4V1/EPO/LTB/CXCL8/CXCL14/CCL28/CSF2RB/TGFB1/TNFSF9/CSF1/KITLG/IL2RG/IL2RB/CD27/EDA/CCR7/INHBE/CLCF1/CCR5/TNFSF13B/CCL26/OSMR/XCL1/CCL20/IL12RB1/CCR1/TNFRSF19/TGFB3/CXCR3/CXCL13/CCL2/CCL21/CSF1R/CSF2RA/CXCL11/TNFRSF25/TNFRSF10C/CCL18/ACVR1/CXCR4/CCL19/TNFSF13/IFNGR2/CXCL9/VEGFA/HGF/IL7R/PDGFRA/CCR2/IL1RAP/IL10RA/ACVR1B/PDGFA/CX3CL1/TNFRSF…
KEGG_DNA_REPLICATION	KEGG_DNA_REPLICATION	35	0.618448	1.84217	0.000193227	0.0021738	0.00157632	3721	tags=69%, list=25%, signal=52%	MCM2/MCM4/MCM6/DNA2/MCM3/MCM7/POLA1/RFC4/POLD1/PRIM1/FEN1/MCM5/RFC3/POLE2/POLD3/POLA2/RFC5/LIG1/PCNA/RNASEH2A/PRIM2/RPA1/POLE/RFC2
KEGG_HEMATOPOIETIC_CELL_LINEAGE	KEGG_HEMATOPOIETIC_CELL_LINEAGE	49	0.569708	1.7758	0.000251877	0.00257761	0.00186914	3427	tags=49%, list=23%, signal=38%	ITGA3/CSF3R/CD7/CD38/FCGR1A/EPO/ITGAM/ITGA2/CSF1/KITLG/CD8A/CD37/ITGA5/CD5/TFRC/CSF1R/CSF2RA/CD8B/CD3E/CD3D/HLA-DRA/CD2/CD44/IL7R
KEGG_STEROID_HORMONE_BIOSYNTHESIS	KEGG_STEROID_HORMONE_BIOSYNTHESIS	44	-0.459503	-2.37813	0.000257761	0.00257761	0.00186914	1365	tags=52%, list=9%, signal=48%	CYP7A1/CYP21A2/AKR1C4/CYP7B1/CYP1A1/SRD5A2/UGT1A4/UGT1A1/HSD17B2/AKR1D1/SRD5A1/CYP11A1/HSD17B8/CYP3A43/UGT1A3/UGT2B7/CYP3A5/UGT2B17/UGT2B15/HSD17B6/UGT2B10/CYP3A4/HSD11B1
KEGG_ARGININE_AND_PROLINE_METABOLISM	KEGG_ARGININE_AND_PROLINE_METABOLISM	47	-0.433435	-2.1681	0.000279098	0.00264409	0.00191735	1804	tags=66%, list=12%, signal=58%	ALDH9A1/ALDH3A2/GLUD1/LAP3/OAT/NAGS/MAOA/GATM/ACY1/MAOB/P4HA1/SAT2/SAT1/GOT2/PRODH2/ALDH7A1/PRODH/ALDH4A1/DAO/CPS1/ASL/GAMT/ASS1/GLUL/ARG2/GOT1/ARG1/ALDH2/OTC/GLS2/CKMT2
KEGG_BETA_ALANINE_METABOLISM	KEGG_BETA_ALANINE_METABOLISM	19	-0.617373	-2.32871	0.000626648	0.00563983	0.0040897	1073	tags=68%, list=7%, signal=64%	ALDH9A1/ALDH3A2/ACADM/MLYCD/HIBCH/ALDH7A1/EHHADH/ABAT/ECHS1/DPYS/CNDP1/UPB1/ALDH2
KEGG_TRYPTOPHAN_METABOLISM	KEGG_TRYPTOPHAN_METABOLISM	35	-0.463068	-2.23035	0.000927864	0.00777993	0.00564159	1441	tags=57%, list=10%, signal=52%	MAOA/AADAT/MAOB/CAT/CYP1A1/HADH/ALDH7A1/TDO2/ACAT1/EHHADH/INMT/ECHS1/OGDHL/ALDH2/HAAO/GCDH/ACMSD/AOX1/KMO/CYP1A2
KEGG_CELL_ADHESION_MOLECULES_CAMS	KEGG_CELL_ADHESION_MOLECULES_CAMS	97	0.465533	1.56055	0.00095088	0.00777993	0.00564159	3560	tags=41%, list=24%, signal=32%	CLDN10/CLDN4/PDCD1/CNTNAP1/CLDN11/ITGAM/PTPRC/PDCD1LG2/ITGAV/HLA-DOA/NRCAM/CD274/ITGB2/SELL/SPN/NECTIN1/NEO1/HLA-DQA2/CD8A/CD86/VCAN/CTLA4/HLA-DQA1/CNTN1/MPZL1/SDC3/ICAM1/HLA-DMB/CD8B/CNTNAP2/ITGB1/HLA-DOB/CD58/HLA-DRA/CD2/CD276/HLA-DPA1/CD6/PTPRM/SELPLG
KEGG_DILATED_CARDIOMYOPATHY	KEGG_DILATED_CARDIOMYOPATHY	44	0.545849	1.67852	0.00143547	0.0112341	0.0081464	2741	tags=41%, list=18%, signal=34%	DES/MYL3/ITGA3/ITGB4/TGFB2/ITGA2/TGFB1/ITGAV/PRKX/TPM4/ADCY5/TNNC1/ITGA5/TGFB3/ADCY6/ADCY3/CACNG4/ITGB1
KEGG_PROPANOATE_METABOLISM	KEGG_PROPANOATE_METABOLISM	29	-0.485042	-2.10435	0.0015997	0.0119977	0.00870011	1149	tags=62%, list=8%, signal=57%	ALDH9A1/ALDH3A2/PCCA/ACADM/PCCB/SUCLG2/ACSS3/MLYCD/MMUT/HIBCH/MCEE/ALDH7A1/ACAT1/EHHADH/ABAT/ECHS1/ALDH2/ALDH6A1
KEGG_TYROSINE_METABOLISM	KEGG_TYROSINE_METABOLISM	32	-0.473333	-2.10593	0.00175833	0.01266	0.00918032	980	tags=41%, list=7%, signal=38%	FAH/GOT2/GOT1/HGD/ADH6/AOX1/GSTZ1/ADH1A/ADH1B/ADH4/ADH1C/HPD/TAT
KEGG_PRIMARY_IMMUNODEFICIENCY	KEGG_PRIMARY_IMMUNODEFICIENCY	25	0.608786	1.72781	0.00232203	0.0160756	0.0116571	4294	tags=76%, list=29%, signal=54%	CD79A/PTPRC/IL2RG/JAK3/CD8A/DCLRE1C/CIITA/TAP1/BTK/RFXAP/LCK/CD8B/CD3E/CD3D/ZAP70/IL7R/ADA/UNG/RFX5
KEGG_LINOLEIC_ACID_METABOLISM	KEGG_LINOLEIC_ACID_METABOLISM	19	-0.568032	-2.14259	0.00277582	0.0185055	0.0134192	828	tags=53%, list=6%, signal=50%	CYP2C18/CYP2J2/CYP3A43/CYP3A5/CYP2C9/CYP2C8/CYP3A4/CYP2E1/PLA2G2A/CYP1A2
KEGG_RENIN_ANGIOTENSIN_SYSTEM	KEGG_RENIN_ANGIOTENSIN_SYSTEM	14	-0.566228	-2.0623	0.00375516	0.0241403	0.0175053	1285	tags=43%, list=9%, signal=39%	MME/CPA3/ENPEP/ACE2/CTSG/REN
KEGG_FOCAL_ADHESION	KEGG_FOCAL_ADHESION	162	0.394025	1.35811	0.00443785	0.0275453	0.0199743	6581	tags=61%, list=44%, signal=35%	IBSP/COL11A2/LAMC2/ITGA3/ITGB4/COMP/VAV3/FLNC/PDGFD/IGF1R/COL2A1/TNC/LAMA5/FLNA/ITGA2/SRC/SPP1/LAMB1/ITGAV/RAC2/COL5A2/PIK3CD/COL3A1/VAV1/LAMB3/COL1A2/COL6A3/COL5A1/RELN/COL1A1/ITGA5/AKT3/LAMC1/PAK4/VCL/PIK3R5/PPP1R12A/PARVG/BIRC3/ITGB1/VASP/BCL2/VEGFA/PAK1/HGF/ZYX/RAPGEF1/ILK/CAV2/PPP1CC/PDGFRA/PIP5K1C/BCAR1/ACTN4/PDGFA/PXN/COL6A2/MAPK1/ROCK1/PDGFB/VEGFB/ACTG1/RAP1B/COL6A1/THBS4/CAPN2/PAK2/COL4A…
KEGG_LIMONENE_AND_PINENE_DEGRADATION	KEGG_LIMONENE_AND_PINENE_DEGRADATION	10	-0.559695	-1.83714	0.00724411	0.0433936	0.0314667	864	tags=70%, list=6%, signal=66%	ALDH1B1/ALDH9A1/ALDH3A2/ALDH7A1/EHHADH/ECHS1/ALDH2
KEGG_PATHWAYS_IN_CANCER	KEGG_PATHWAYS_IN_CANCER	258	0.361441	1.27502	0.00747334	0.0433936	0.0314667	6536	tags=58%, list=44%, signal=33%	MMP1/LAMC2/ARNT2/ITGA3/TGFA/CSF3R/TGFB2/FZD1/MMP9/E2F2/EGLN3/IGF1R/FZD2/FZD7/MITF/BIRC5/RAD51/CCNE2/CTBP2/LAMA5/CXCL8/TRAF5/FGFR1/ITGA2/SLC2A1/LAMB1/FGFR3/MECOM/E2F1/TGFB1/CDKN2A/ITGAV/E2F3/RAC2/CBL/KITLG/CDK4/MSH2/PIK3CD/HIF1A/VHL/LAMB3/SPI1/MMP2/CDK2/GSTP1/FZD6/SKP2/PIAS3/CCNE1/AKT3/FGFR2/TGFB3/WNT5A/LAMC1/RUNX1/PLCG1/CSF1R/CDKN2B/ABL1/DVL3/TRAF3/CSF2RA/DVL2/HDAC2/PIK3R5/RASSF5/BIRC3/STK4/ITGB1…
KEGG_NOTCH_SIGNALING_PATHWAY	KEGG_NOTCH_SIGNALING_PATHWAY	44	0.50167	1.54266	0.0095219	0.0535607	0.0388393	2471	tags=34%, list=17%, signal=29%	RBPJL/CTBP2/JAG1/ADAM17/MAML2/NOTCH1/NUMBL/DTX3/NOTCH2/NCOR2/LFNG/DVL3/MAML1/DVL2/HDAC2
KEGG_PHOSPHATIDYLINOSITOL_SIGNALING_SYSTEM	KEGG_PHOSPHATIDYLINOSITOL_SIGNALING_SYSTEM	58	0.468936	1.49197	0.011584	0.0631854	0.0458186	5734	tags=62%, list=38%, signal=38%	ITPR3/PLCD3/PIK3CD/PLCB1/DGKA/ITPKA/CDS1/SYNJ2/PLCG1/PLCE1/PLCB2/INPP5D/INPP4A/PIK3R5/DGKD/PIK3C2B/PLCB3/DGKZ/PIP5K1A/INPPL1/PI4KB/PIP5K1C/PI4KA/OCRL/PIP4K2A/PIP4K2B/PIKFYVE/SYNJ1/PIP4K2C/INPP5E/PIK3CB/PRKCA/CALML3/PIK3C2A/ITPR1/PIK3CA
KEGG_FC_GAMMA_R_MEDIATED_PHAGOCYTOSIS	KEGG_FC_GAMMA_R_MEDIATED_PHAGOCYTOSIS	80	0.448005	1.47691	0.0131432	0.0695817	0.0504569	7061	tags=76%, list=47%, signal=40%	DNM1/SPHK1/PLPP2/VAV3/LIMK1/SYK/FCGR1A/MYO10/PTPRC/ASAP1/RAC2/PRKCD/DOCK2/MARCKS/PIK3CD/WASF1/VAV1/MARCKSL1/HCK/FCGR2A/FCGR3A/ASAP2/AKT3/PLCG1/INPP5D/PIK3R5/VASP/WASF2/DNM1L/PAK1/ARPC1B/PIP5K1A/PIP5K1C/MAPK1/WAS/PIP4K2B/PIKFYVE/DNM2/ARPC2/PIK3CB/CRKL/PRKCA/MAPK3/PLD2/LIMK2/PIK3CA/PRKCE/RPS6KB1/ARPC5L/PLD1/VAV2/CDC42/MAP2K1/LYN/ARPC3/RAC1/GAB2/RAF1/WASF3/CFL1/ARPC4
KEGG_PENTOSE_AND_GLUCURONATE_INTERCONVERSIONS	KEGG_PENTOSE_AND_GLUCURONATE_INTERCONVERSIONS	21	-0.466747	-1.81942	0.0149375	0.0748035	0.0542435	921	tags=48%, list=6%, signal=45%	UGT1A4/UGP2/UGT1A1/CRYL1/UGT1A3/UGT2B7/UGT2B17/UGT2B15/UGT2B10/DCXR
KEGG_SMALL_CELL_LUNG_CANCER	KEGG_SMALL_CELL_LUNG_CANCER	75	0.44031	1.44314	0.0149607	0.0748035	0.0542435	2961	tags=37%, list=20%, signal=30%	LAMC2/ITGA3/E2F2/CCNE2/LAMA5/TRAF5/ITGA2/LAMB1/E2F1/ITGAV/E2F3/CDK4/PIK3CD/LAMB3/CDK2/APAF1/SKP2/PIAS3/CCNE1/AKT3/LAMC1/CDKN2B/TRAF3/PIK3R5/BIRC3/ITGB1/BCL2/TRAF1
KEGG_PROTEIN_EXPORT	KEGG_PROTEIN_EXPORT	24	-0.381297	-1.64706	0.0170387	0.0828907	0.0601079	9261	tags=100%, list=62%, signal=38%	SRP9P1/SRP72/SRP68/SEC61A2/SPCS2/SRP54/IMMP1L/SEC11A/SPCS3/HSPA5/SRP19/SRP14/SRP9/SEC63/OXA1L/SRPRB/SEC61G/SRPRA/SEC62/SPCS1/SEC61B/SEC11C/IMMP2L
KEGG_GLYCOSAMINOGLYCAN_BIOSYNTHESIS_KERATAN_SULFATE	KEGG_GLYCOSAMINOGLYCAN_BIOSYNTHESIS_KERATAN_SULFATE	14	0.62991	1.60146	0.0188142	0.0882146	0.0639685	1175	tags=36%, list=8%, signal=33%	CHST4/B3GNT7/CHST1/CHST2/FUT8
KEGG_OOCYTE_MEIOSIS	KEGG_OOCYTE_MEIOSIS	93	0.414142	1.38493	0.0191132	0.0882146	0.0639685	2663	tags=32%, list=18%, signal=27%	ITPR3/CDC20/PLK1/BUB1/IGF1R/CDK1/SGO1/CCNB2/CCNB1/CCNE2/PKMYT1/MAD2L1/ESPL1/FBXO5/PRKX/PTTG1/CDC25C/ADCY5/CDK2/AURKA/CCNE1/CHP2/YWHAZ/ADCY6/MAPK12/ANAPC1/ADCY3/SMC3/YWHAQ/RPS6KA1
KEGG_ASCORBATE_AND_ALDARATE_METABOLISM	KEGG_ASCORBATE_AND_ALDARATE_METABOLISM	20	-0.459702	-1.75674	0.0200881	0.0903963	0.0655506	921	tags=45%, list=6%, signal=42%	UGT1A4/ALDH7A1/UGT1A1/UGT1A3/UGT2B7/ALDH2/UGT2B17/UGT2B15/UGT2B10
KEGG_PROGESTERONE_MEDIATED_OOCYTE_MATURATION	KEGG_PROGESTERONE_MEDIATED_OOCYTE_MATURATION	70	0.431434	1.40461	0.0228854	0.100472	0.0728572	2663	tags=34%, list=18%, signal=28%	PLK1/CDC25A/BUB1/IGF1R/CDK1/MAPK13/CCNB2/CCNB1/PKMYT1/MAD2L1/PRKX/CDC25C/PIK3CD/ADCY5/CDK2/CDC25B/AKT3/ADCY6/MAPK12/ANAPC1/PIK3R5/ADCY3/CCNA2/RPS6KA1
KEGG_HOMOLOGOUS_RECOMBINATION	KEGG_HOMOLOGOUS_RECOMBINATION	23	0.552316	1.55321	0.0274551	0.117624	0.0852943	2272	tags=43%, list=15%, signal=37%	RAD54L/XRCC2/EME1/RAD51/BLM/XRCC3/POLD1/RAD51D/POLD3/MRE11
KEGG_ARACHIDONIC_ACID_METABOLISM	KEGG_ARACHIDONIC_ACID_METABOLISM	41	-0.308268	-1.56756	0.0300507	0.117624	0.0852943	828	tags=34%, list=6%, signal=32%	CYP2C18/CYP2J2/CYP4F3/CBR1/GPX3/EPHX2/CYP2B6/CYP4F2/CYP2C9/CYP4A11/CYP4A22/CYP2C8/CYP2E1/PLA2G2A
KEGG_GLYCOSPHINGOLIPID_BIOSYNTHESIS_LACTO_AND_NEOLACTO_SERIES	KEGG_GLYCOSPHINGOLIPID_BIOSYNTHESIS_LACTO_AND_NEOLACTO_SERIES	17	0.570887	1.51705	0.0302703	0.117624	0.0852943	1853	tags=35%, list=12%, signal=31%	FUT3/FUT4/B3GNT3/B3GNT5/FUT1/FUT2
KEGG_LEISHMANIA_INFECTION	KEGG_LEISHMANIA_INFECTION	55	0.450503	1.42221	0.0304569	0.117624	0.0852943	3826	tags=49%, list=26%, signal=37%	TGFB2/MAPK13/FCGR1A/ITGAM/NCF2/TGFB1/HLA-DOA/ITGB2/MARCKSL1/HLA-DQA2/FCGR2A/FCGR3A/HLA-DQA1/CYBA/TGFB3/TLR2/JAK2/HLA-DMB/MAPK12/ITGB1/HLA-DOB/STAT1/HLA-DRA/IFNGR2/HLA-DPA1/MAP3K7/NCF4
KEGG_INOSITOL_PHOSPHATE_METABOLISM	KEGG_INOSITOL_PHOSPHATE_METABOLISM	46	0.470678	1.4546	0.0304878	0.117624	0.0852943	4974	tags=59%, list=33%, signal=39%	PLCD3/ISYNA1/PIK3CD/PLCB1/ITPKA/SYNJ2/PLCG1/PLCE1/PLCB2/INPP4A/MIOX/PIK3C2B/PLCB3/PIP5K1A/INPPL1/IPMK/PI4KB/PIP5K1C/PI4KA/OCRL/PIP4K2A/PIP4K2B/PIKFYVE/SYNJ1/PIP4K2C/INPP5E/PIK3CB
KEGG_STARCH_AND_SUCROSE_METABOLISM	KEGG_STARCH_AND_SUCROSE_METABOLISM	38	-0.329943	-1.63193	0.0307128	0.117624	0.0852943	921	tags=32%, list=6%, signal=30%	UGT1A4/UGP2/UGT1A1/G6PC/UGT1A3/UGT2B7/UGT2B17/GBA3/UGT2B15/GYS2/UGT2B10/TREH
KEGG_GAP_JUNCTION	KEGG_GAP_JUNCTION	63	0.430187	1.38704	0.0323232	0.121212	0.0878965	5812	tags=62%, list=39%, signal=38%	ITPR3/TUBA3C/PDGFD/CDK1/LPAR1/TUBA1B/SRC/TUBA1C/PRKX/TUBB6/PLCB1/TUBB2B/ADCY5/TUBA1A/GUCY1A1/PLCB2/ADCY6/ADCY3/GJA1/MAPK7/NRAS/GUCY1B1/PLCB3/PDGFRA/PDGFA/CSNK1D/TUBB/KRAS/MAPK1/PDGFB/PRKCA/MAPK3/TUBB4B/GRB2/GNAI3/PDGFC/ITPR1/SOS1/TUBA4A
KEGG_T_CELL_RECEPTOR_SIGNALING_PATHWAY	KEGG_T_CELL_RECEPTOR_SIGNALING_PATHWAY	86	0.405749	1.3482	0.0351053	0.127212	0.0922474	6520	tags=65%, list=44%, signal=37%	PDCD1/VAV3/CARD11/MAPK13/NCK2/PTPRC/CBL/CDK4/PIK3CD/VAV1/CD8A/CTLA4/NFATC2/AKT3/MAP3K14/CHP2/PAK4/PLCG1/LCP2/LCK/CD8B/NFAT5/MAPK12/PIK3R5/CD3E/CD3D/NRAS/ZAP70/PAK1/NFATC1/NFKBIE/MAP3K7/BCL10/MALT1/KRAS/IKBKB/MAPK1/MAP3K8/CD247/NFATC4/NFKB1/PAK2/PIK3CB/MAPK3/MAPK9/GRB2/SOS1/PIK3CA/NCK1/CBLB/PTPN6/GSK3B/DLG1/VAV2/CDC42/MAP2K1
KEGG_HYPERTROPHIC_CARDIOMYOPATHY_HCM	KEGG_HYPERTROPHIC_CARDIOMYOPATHY_HCM	40	0.476122	1.44297	0.0359343	0.127212	0.0922474	3027	tags=38%, list=20%, signal=30%	DES/MYL3/ITGA3/ITGB4/TGFB2/ITGA2/TGFB1/ITGAV/TPM4/TNNC1/ITGA5/TGFB3/CACNG4/ITGB1/PRKAA2
KEGG_HISTIDINE_METABOLISM	KEGG_HISTIDINE_METABOLISM	26	-0.343018	-1.49097	0.0360434	0.127212	0.0922474	1441	tags=42%, list=10%, signal=38%	MAOA/MAOB/ACY3/HNMT/ALDH7A1/HAL/CNDP1/ALDH2/UROC1/AMDHD1/FTCD
KEGG_PENTOSE_PHOSPHATE_PATHWAY	KEGG_PENTOSE_PHOSPHATE_PATHWAY	23	0.53904	1.51587	0.0380148	0.13159	0.0954217	1627	tags=26%, list=11%, signal=23%	TKTL1/PFKP/G6PD/PFKM/ALDOA/PGD
KEGG_INTESTINAL_IMMUNE_NETWORK_FOR_IGA_PRODUCTION	KEGG_INTESTINAL_IMMUNE_NETWORK_FOR_IGA_PRODUCTION	25	0.529352	1.50237	0.0389884	0.132413	0.0960191	3349	tags=56%, list=22%, signal=44%	CCL28/TGFB1/HLA-DOA/HLA-DQA2/CD86/TNFSF13B/HLA-DQA1/MAP3K14/HLA-DMB/HLA-DOB/CXCR4/HLA-DRA/TNFSF13/HLA-DPA1
KEGG_CHEMOKINE_SIGNALING_PATHWAY	KEGG_CHEMOKINE_SIGNALING_PATHWAY	147	0.371223	1.27233	0.0420842	0.140281	0.101724	6567	tags=60%, list=44%, signal=34%	CXCL5/CXCL6/VAV3/CXCL1/PF4V1/CXCL8/CXCL14/CCL28/RAC2/PRKX/PRKCD/DOCK2/PIK3CD/VAV1/CCR7/PLCB1/ADCY5/JAK3/HCK/CCR5/FGR/CCL26/XCL1/CCL20/CCR1/AKT3/CXCR3/CXCL13/JAK2/CCL2/CCL21/PLCB2/ADCY6/GNB4/PIK3R5/ADCY3/CXCL11/CCL18/NRAS/STAT1/CXCR4/CCL19/PLCB3/CXCL9/PAK1/CCR2/PREX1/BCAR1/GNG4/CX3CL1/PXN/CXCR6/KRAS/IKBKB/MAPK1/CCL8/WAS/ROCK1/GNG2/RAP1B/CXCL10/GNB1/NFKB1/PARD3/GRK6/PIK3CB/ARRB1/CRKL/MAPK3/PTK2/GRB…
KEGG_ALANINE_ASPARTATE_AND_GLUTAMATE_METABOLISM	KEGG_ALANINE_ASPARTATE_AND_GLUTAMATE_METABOLISM	30	-0.356401	-1.62212	0.047323	0.153061	0.110992	912	tags=50%, list=6%, signal=47%	ACY3/GOT2/ALDH4A1/ALDH5A1/ABAT/CPS1/ASL/ASS1/GLUL/GOT1/GPT2/AGXT/AGXT2/GLS2/GPT
KEGG_MISMATCH_REPAIR	KEGG_MISMATCH_REPAIR	22	0.524589	1.47175	0.047619	0.153061	0.110992	4217	tags=59%, list=28%, signal=42%	EXO1/MSH2/RFC4/POLD1/RFC3/POLD3/RFC5/LIG1/PMS2/PCNA/RPA1/RFC2/MSH6

## Sheet: SSGSEA Score
id	TCGA-DD-A118-11A-11R-A131-07	TCGA-DD-A3A3-11A-11R-A22L-07	TCGA-DD-A1EJ-11A-11R-A155-07	TCGA-DD-A39X-11A-11R-A213-07	TCGA-FV-A3I0-11A-11R-A22L-07	TCGA-DD-A119-11A-11R-A131-07	TCGA-DD-A3A2-11A-11R-A213-07	TCGA-EP-A3RK-11A-11R-A22L-07	TCGA-EP-A26S-11A-12R-A16W-07	TCGA-DD-A1EC-11A-11R-A131-07	TCGA-BC-A10Y-11A-11R-A131-07	TCGA-BC-A10R-11A-11R-A131-07	TCGA-DD-A1EB-11A-11R-A131-07	TCGA-G3-A3CH-11A-11R-A22L-07	TCGA-DD-A114-11A-12R-A131-07	TCGA-DD-A39V-11A-11R-A213-07	TCGA-DD-A39W-11A-11R-A213-07	TCGA-DD-A11A-11A-11R-A131-07	TCGA-EP-A12J-11A-11R-A131-07	TCGA-DD-A1EH-11A-11R-A131-07	TCGA-DD-A3A1-11A-11R-A213-07	TCGA-BD-A3EP-11A-12R-A22L-07	TCGA-DD-A11C-11A-11R-A131-07	TCGA-DD-A1EG-11A-11R-A213-07	TCGA-BC-A10Q-11A-11R-A131-07	TCGA-DD-A3A5-11A-11R-A22L-07	TCGA-DD-A113-11A-12R-A131-07	TCGA-DD-A1EE-11A-11R-A131-07	TCGA-DD-A1EL-11A-11R-A155-07	TCGA-FV-A2QR-11A-11R-A213-07	TCGA-DD-A1EI-11A-11R-A131-07	TCGA-BC-A10Z-11A-11R-A131-07	TCGA-FV-A3I1-11A-11R-A22L-07	TCGA-FV-A23B-11A-11R-A16W-07	TCGA-DD-A3A6-11A-11R-A22L-07	TCGA-BC-A10T-11A-11R-A131-07	TCGA-FV-A3R2-11A-11R-A22L-07	TCGA-BC-A10W-11A-11R-A131-07	TCGA-BC-A216-11A-11R-A155-07	TCGA-DD-A3A4-11A-11R-A22L-07	TCGA-BC-A10X-11A-11R-A131-07	TCGA-BC-A10U-11A-11R-A131-07	TCGA-DD-A11B-11A-11R-A131-07	TCGA-DD-A11D-11A-12R-A131-07	TCGA-BC-A110-11A-11R-A131-07	TCGA-DD-A116-11A-12R-A26B-07	TCGA-BD-A2L6-11A-21R-A213-07	TCGA-DD-A39Z-11A-21R-A213-07	TCGA-ES-A2HT-11A-11R-A180-07
aDCs	0.516694	0.538504	0.525206	0.466886	0.51634	0.494669	0.656819	0.500825	0.531316	0.468081	0.549494	0.524457	0.486907	0.526232	0.778781	0.480897	0.485853	0.514178	0.595009	0.498689	0.490398	0.568584	0.482194	0.561623	0.454735	0.462793	0.471885	0.522912	0.660579	0.562627	0.528412	0.656079	0.513282	0.568261	0.448125	0.517859	0.54539	0.646675	0.481964	0.481271	0.505582	0.690146	0.474841	0.764772	0.532558	0.661878	0.816159	0.447212	0.779413
APC_co_inhibition	0.781886	0.840806	0.784358	0.756149	0.763976	0.801468	0.770064	0.742817	0.76262	0.781624	0.789609	0.851642	0.784576	0.806971	0.835379	0.752314	0.756035	0.818501	0.818454	0.754951	0.791708	0.798036	0.782583	0.819828	0.769555	0.692883	0.72429	0.802498	0.795056	0.814312	0.760856	0.78632	0.759302	0.777457	0.685996	0.792779	0.802078	0.785758	0.794632	0.807337	0.77525	0.789147	0.752745	0.816928	0.835948	0.762812	0.850948	0.693787	0.827886
APC_co_stimulation	0.692029	0.69045	0.663746	0.648495	0.604101	0.640111	0.665148	0.620641	0.689065	0.678607	0.702548	0.66807	0.655434	0.674839	0.715332	0.658192	0.66251	0.690992	0.695278	0.685753	0.665449	0.719035	0.622737	0.690552	0.644898	0.657946	0.65445	0.692942	0.700286	0.705344	0.671089	0.675774	0.677763	0.710534	0.556059	0.665992	0.669587	0.680784	0.655706	0.654681	0.651765	0.658654	0.685014	0.716624	0.685974	0.699542	0.740245	0.647492	0.734916
B_cells	0.666919	0.652875	0.66656	0.674126	0.622712	0.671685	0.694783	0.642589	0.656936	0.668502	0.658684	0.674511	0.669734	0.732514	0.729771	0.658298	0.648667	0.719754	0.669892	0.670237	0.666363	0.732155	0.678461	0.684828	0.609657	0.618523	0.633073	0.771658	0.67483	0.682613	0.675043	0.631459	0.730939	0.717323	0.516246	0.673755	0.652239	0.669752	0.67902	0.708323	0.658163	0.637948	0.715639	0.767592	0.675558	0.682913	0.756419	0.659949	0.709378
CCR	0.660601	0.681651	0.664951	0.64476	0.65394	0.671482	0.662358	0.652729	0.674603	0.659814	0.672679	0.678651	0.670622	0.683388	0.695074	0.66649	0.644661	0.685513	0.674224	0.66171	0.681159	0.699682	0.643283	0.695575	0.662197	0.641978	0.659881	0.679773	0.671488	0.701316	0.665221	0.67153	0.662311	0.695129	0.610804	0.679324	0.676863	0.673246	0.67305	0.669388	0.667744	0.686434	0.668624	0.699343	0.67286	0.670699	0.714754	0.632659	0.700581
CD8+_T_cells	0.794984	0.806034	0.77901	0.782073	0.679554	0.771416	0.732488	0.727455	0.775662	0.751175	0.777084	0.804918	0.814919	0.896146	0.907547	0.816538	0.732313	0.813365	0.836648	0.817216	0.825838	0.798069	0.77774	0.816582	0.729884	0.714916	0.72159	0.799929	0.772248	0.897962	0.780935	0.77494	0.727105	0.865598	0.706207	0.760038	0.835247	0.848311	0.785071	0.815772	0.750278	0.794262	0.799973	0.879078	0.762292	0.819273	0.933827	0.700671	0.847655
Check-point	0.687191	0.701732	0.681022	0.670527	0.65478	0.673697	0.669344	0.650822	0.674773	0.67131	0.70309	0.687636	0.684333	0.730467	0.738449	0.682518	0.676087	0.706991	0.700083	0.678183	0.699334	0.72417	0.660343	0.718206	0.633822	0.643204	0.677252	0.716021	0.685508	0.733022	0.693452	0.687589	0.695317	0.720594	0.555983	0.69491	0.705047	0.700485	0.683898	0.678079	0.672696	0.691589	0.692981	0.725913	0.694098	0.690958	0.774233	0.633963	0.736304
Cytolytic_activity	0.881603	0.872629	0.867924	0.88084	0.768952	0.840345	0.883035	0.8151	0.890885	0.843796	0.871079	0.855221	0.874099	0.922175	0.928988	0.868665	0.871118	0.901336	0.874264	0.835762	0.899721	0.890862	0.883707	0.883879	0.835573	0.807793	0.806292	0.86614	0.856086	0.91078	0.857038	0.796467	0.840648	0.900486	0.738739	0.854058	0.902631	0.870227	0.892993	0.908636	0.85819	0.80812	0.851742	0.870578	0.849806	0.889321	0.954346	0.819747	0.895471
DCs	0.670116	0.657706	0.642062	0.535771	0.709551	0.683287	0.66163	0.641111	0.66362	0.596723	0.690195	0.690268	0.672669	0.690541	0.732007	0.673456	0.635427	0.686252	0.710599	0.618298	0.727433	0.768426	0.52271	0.702761	0.653428	0.612661	0.63234	0.685742	0.639572	0.683358	0.651439	0.625454	0.673269	0.716858	0.614453	0.722885	0.697924	0.654852	0.661475	0.598104	0.635183	0.691286	0.64667	0.725105	0.715247	0.649617	0.796306	0.562379	0.713895
HLA	0.874025	0.92605	0.89546	0.895303	0.864447	0.878916	0.817288	0.868932	0.895084	0.911292	0.904312	0.908895	0.897226	0.915134	0.941962	0.884589	0.860201	0.892113	0.907681	0.902064	0.926577	0.905937	0.898807	0.912425	0.863203	0.818023	0.883486	0.87992	0.871774	0.926716	0.898832	0.874717	0.882065	0.914193	0.828271	0.894911	0.922913	0.913388	0.90075	0.891149	0.883877	0.877032	0.897874	0.933437	0.875806	0.905284	0.949844	0.857187	0.927079
iDCs	0.594929	0.540782	0.497871	0.594069	0.474432	0.494104	0.563835	0.575271	0.585665	0.568527	0.650021	0.453977	0.579399	0.596473	0.686774	0.637913	0.573799	0.529824	0.554145	0.545625	0.603334	0.680616	0.549519	0.627256	0.521369	0.456989	0.454281	0.551686	0.598912	0.601275	0.567328	0.386553	0.549738	0.688626	0.506781	0.610828	0.632125	0.582506	0.492594	0.509034	0.575454	0.515189	0.600344	0.612894	0.513976	0.567706	0.762828	0.483881	0.684642
Inflammation-promoting	0.747339	0.756117	0.724573	0.71096	0.607443	0.707904	0.744986	0.729874	0.74179	0.728086	0.733721	0.737328	0.77011	0.813525	0.815122	0.737465	0.691714	0.73222	0.768631	0.76045	0.770273	0.756662	0.693064	0.787825	0.737333	0.670057	0.713006	0.795983	0.745874	0.800419	0.732142	0.772531	0.753063	0.794476	0.633692	0.745355	0.784655	0.775258	0.741229	0.763186	0.753959	0.714689	0.744823	0.812839	0.729011	0.778222	0.838993	0.714772	0.823318
Macrophages	0.722482	0.805488	0.776338	0.739875	0.699582	0.776206	0.74157	0.69265	0.783623	0.720079	0.809208	0.724354	0.770982	0.760732	0.766956	0.712737	0.736393	0.78824	0.725773	0.704408	0.796626	0.739516	0.746	0.800588	0.744608	0.668567	0.766967	0.743406	0.736418	0.846604	0.727944	0.774999	0.769167	0.808269	0.643827	0.778188	0.786716	0.741905	0.767166	0.718688	0.708812	0.741913	0.735981	0.78363	0.718243	0.752807	0.835066	0.688429	0.746432
Mast_cells	0.652893	0.756986	0.508975	0.309414	0.366308	0.620115	0.671771	0.671578	0.70335	0.64861	0.69203	0.531354	0.647548	0.593107	0.705273	0.73631	0.626746	0.758098	0.658077	0.401166	0.662112	0.661367	0.668737	0.645536	0.372696	0.611312	0.67964	0.640732	0.596497	0.455025	0.61303	0.351338	0.597814	0.648616	0.358563	0.731916	0.729766	0.572797	0.663799	0.361315	0.560507	0.749207	0.667536	0.694315	0.652822	0.584513	0.678728	0.346367	0.313934
MHC_class_I	0.955869	0.964616	0.963647	0.960023	0.970441	0.969194	0.957695	0.96001	0.958372	0.962345	0.96068	0.978062	0.970422	0.976259	0.989591	0.966862	0.955174	0.96577	0.987915	0.961895	0.964043	0.958824	0.967366	0.974472	0.964882	0.946951	0.956093	0.975711	0.973658	0.97797	0.970397	0.964501	0.959685	0.977238	0.943934	0.965467	0.97144	0.969901	0.961166	0.97201	0.956442	0.965645	0.966347	0.983485	0.974807	0.967801	0.987935	0.954258	0.991087
Neutrophils	0.831881	0.831014	0.831056	0.802917	0.842071	0.84567	0.801353	0.806709	0.861524	0.825055	0.835453	0.82581	0.829578	0.805675	0.841982	0.828511	0.823921	0.848968	0.820964	0.801897	0.819353	0.85003	0.796858	0.825955	0.816174	0.803568	0.823599	0.826839	0.81419	0.834408	0.808336	0.81145	0.818604	0.848929	0.779718	0.827862	0.809592	0.822217	0.821886	0.81496	0.832613	0.801815	0.804969	0.852714	0.827716	0.803738	0.83689	0.7851	0.814017
NK_cells	0.713573	0.68571	0.666674	0.616577	0.631227	0.666968	0.698083	0.66536	0.640139	0.678763	0.674314	0.67725	0.669347	0.717138	0.659669	0.661359	0.698113	0.667283	0.660325	0.673618	0.660658	0.684933	0.636341	0.668651	0.600278	0.637876	0.609771	0.708419	0.59163	0.649623	0.6495	0.558022	0.686002	0.611613	0.314942	0.660552	0.590945	0.681782	0.718742	0.692437	0.695499	0.583227	0.631791	0.620766	0.631431	0.644104	0.698614	0.614899	0.628108
Parainflammation	0.845749	0.866676	0.854225	0.82817	0.850859	0.855623	0.838723	0.814865	0.832172	0.849686	0.852374	0.862346	0.853579	0.861642	0.887616	0.841175	0.827443	0.856287	0.873054	0.839617	0.859193	0.85985	0.828809	0.879427	0.850807	0.820552	0.838377	0.878523	0.863002	0.873659	0.859153	0.846443	0.832971	0.870282	0.816398	0.846094	0.866689	0.851665	0.843906	0.846501	0.853114	0.843763	0.849989	0.887378	0.854427	0.852094	0.879856	0.822245	0.887318
pDCs	0.649698	0.714118	0.644142	0.670306	0.622222	0.695998	0.664907	0.647848	0.711815	0.683656	0.716669	0.672436	0.691856	0.724066	0.75096	0.702655	0.660113	0.720817	0.672587	0.63178	0.715862	0.743326	0.66594	0.701121	0.650058	0.630219	0.65983	0.744843	0.741717	0.744913	0.722307	0.693023	0.721316	0.746169	0.5478	0.672098	0.75233	0.677899	0.679442	0.716693	0.663406	0.673123	0.70115	0.730156	0.655211	0.70122	0.770977	0.685859	0.73525
T_cell_co-inhibition	0.722574	0.741746	0.699797	0.704171	0.67033	0.708798	0.699469	0.660857	0.694002	0.693269	0.7006	0.739784	0.716165	0.760553	0.769011	0.699046	0.690901	0.748683	0.712181	0.699604	0.70697	0.726781	0.689824	0.74051	0.625745	0.646161	0.659227	0.735496	0.701356	0.752367	0.699777	0.666661	0.709848	0.727738	0.533107	0.701233	0.724258	0.728801	0.709475	0.704041	0.661714	0.703821	0.673832	0.751883	0.720885	0.70323	0.80341	0.638161	0.738248
T_cell_co-stimulation	0.660964	0.682134	0.669523	0.651331	0.631607	0.659609	0.647741	0.637266	0.67574	0.61856	0.683987	0.662417	0.669119	0.722262	0.745175	0.66812	0.643132	0.712925	0.690599	0.669698	0.714689	0.726782	0.651937	0.720884	0.58369	0.627211	0.656324	0.723137	0.677905	0.743497	0.679444	0.679727	0.680013	0.758923	0.545233	0.688059	0.681249	0.675532	0.660202	0.700954	0.635373	0.674136	0.674263	0.733959	0.675884	0.69189	0.809799	0.638616	0.748484
T_helper_cells	0.974769	0.985579	0.961859	0.987264	0.965382	0.979233	0.982844	0.99094	0.981991	0.98466	0.975557	0.972625	0.973172	0.977942	0.970699	0.954638	0.981312	0.977286	0.965535	0.972844	0.952099	0.980831	0.968796	0.984595	0.958839	0.973019	0.967308	0.974704	0.969912	0.961465	0.974835	0.928423	0.984901	0.971006	0.936125	0.978314	0.981203	0.959977	0.970415	0.971509	0.972756	0.952209	0.970831	0.972056	0.970196	0.987877	0.986717	0.976651	0.936519
Tfh	0.650271	0.465167	0.454226	0.661031	0.449369	0.462097	0.665011	0.634558	0.602441	0.672222	0.560243	0.509164	0.650407	0.717782	0.676832	0.453769	0.495916	0.555913	0.728682	0.64126	0.467226	0.651383	0.444199	0.61555	0.654664	0.617908	0.477358	0.769152	0.614078	0.602228	0.415465	0.573256	0.625752	0.581215	0.670033	0.658458	0.508266	0.497555	0.601224	0.59544	0.629706	0.45105	0.668973	0.728403	0.442254	0.611701	0.651535	0.46767	0.729672
Th1_cells	0.574429	0.595646	0.569089	0.542264	0.473931	0.552546	0.619348	0.614318	0.630289	0.551219	0.634504	0.633502	0.574903	0.685067	0.645294	0.57828	0.498626	0.608197	0.57639	0.558811	0.649325	0.59409	0.559639	0.672045	0.530073	0.50832	0.631007	0.59735	0.623395	0.618249	0.625615	0.556527	0.580967	0.677313	0.370843	0.654383	0.663347	0.627836	0.61622	0.575793	0.61035	0.61249	0.571685	0.687694	0.592425	0.638427	0.745381	0.589699	0.681812
Th2_cells	0.625586	0.659539	0.593998	0.604726	0.530851	0.520201	0.622425	0.541583	0.545952	0.51747	0.544324	0.640441	0.600131	0.577071	0.600197	0.621551	0.550298	0.637602	0.622297	0.517456	0.598492	0.616227	0.534661	0.616315	0.53433	0.52119	0.514189	0.557942	0.593851	0.564338	0.544569	0.525809	0.500371	0.598689	0.512011	0.627614	0.607048	0.585889	0.604381	0.606222	0.536474	0.551298	0.537217	0.575385	0.575098	0.62177	0.728672	0.60241	0.626184
TIL	0.763587	0.785557	0.759434	0.759378	0.696912	0.767839	0.757634	0.736312	0.769603	0.762762	0.777837	0.776282	0.776594	0.819433	0.830999	0.767616	0.749695	0.798428	0.781268	0.760175	0.777915	0.795685	0.767847	0.786399	0.722692	0.70277	0.729132	0.812007	0.772192	0.808786	0.770282	0.729321	0.775676	0.823982	0.65038	0.756772	0.78555	0.779172	0.767103	0.791498	0.751865	0.73649	0.763084	0.813764	0.752121	0.781554	0.875724	0.716574	0.803366
Treg	0.775775	0.785346	0.775434	0.765801	0.783432	0.793076	0.769198	0.767414	0.784161	0.782532	0.789272	0.789584	0.785009	0.799957	0.817004	0.783521	0.782951	0.809363	0.795127	0.77356	0.781652	0.810293	0.769857	0.791878	0.780155	0.76118	0.776425	0.807461	0.793403	0.810087	0.790191	0.790532	0.785955	0.80819	0.746164	0.791299	0.786619	0.791338	0.789028	0.780945	0.778937	0.796564	0.786606	0.812255	0.7966	0.784906	0.829443	0.755442	0.813758
Type_I_IFN_Reponse	0.775927	0.817395	0.786596	0.774145	0.794146	0.794058	0.785216	0.758514	0.776771	0.784162	0.788195	0.841857	0.792739	0.822585	0.907914	0.807869	0.788743	0.79377	0.88288	0.776285	0.816721	0.763502	0.775241	0.835317	0.782101	0.799031	0.756166	0.830715	0.827658	0.798548	0.819674	0.769085	0.829203	0.820822	0.756778	0.755933	0.869138	0.790012	0.766775	0.800734	0.797526	0.782929	0.770702	0.902792	0.819215	0.800694	0.820129	0.783959	0.892877
Type_II_IFN_Reponse	0.853233	0.831702	0.846235	0.840791	0.840851	0.859433	0.827527	0.818928	0.815769	0.843945	0.835879	0.822726	0.833594	0.84366	0.813101	0.828907	0.852316	0.85002	0.839256	0.83367	0.798591	0.858326	0.843623	0.816906	0.838776	0.836936	0.850513	0.836246	0.844696	0.824954	0.849123	0.821865	0.845973	0.84769	0.808949	0.839634	0.817249	0.825092	0.811391	0.865053	0.838847	0.826641	0.856717	0.833603	0.836562	0.828133	0.787237	0.812979	0.811182
[truncated: 375 more columns]

## Sheet: Drug-related outcomes
CellMiner database analysis results						CMAP database analysis results
Gene	Drug	cor	pvalue			rank	cmap name	mean	n	enrichment	p	specificity	percent non-null
TLR2	Vinorelbine	-0.452123	0.000287263			1	verteporfin	-0.896	3	-0.993	0	0	100
TRAF2	Cladribine	0.435334	0.000508461			2	apigenin	-0.834	4	-0.952	0	0	100
PGAM5	Fludarabine	0.409022	0.00117519			3	tanespimycin	-0.524	62	-0.44	0	0.0924	79
TLR2	Allopurinol	0.405933	0.00129102			4	trichostatin A	-0.397	182	-0.267	0	0.6238	71
PCYT1A	Palbociclib	-0.398779	0.00159958			5	phenoxybenzamine	-0.838	4	-0.932	2e-05	0.0091	100
TLR2	ABT-199	0.384978	0.00238709			6	adiphenine	0.735	5	0.925	2e-05	0	100
PGAM5	Cytarabine	0.382766	0.00254129			7	LY-294002	-0.441	61	-0.325	2e-05	0.2883	73
TRAF2	Gemcitabine	0.3779	0.00291211			8	biperiden	0.702	5	0.852	0.00018	0.0061	100
CARD9	Imatinib	0.374027	0.00324088			9	alprostadil	0.443	7	0.739	0.00022	0	71
TRAF2	Fludarabine	0.372411	0.00338748			10	pheneticillin	0.644	4	0.877	0.00034	0	100
TRAF2	Depsipeptide	-0.360427	0.00467108			11	podophyllotoxin	0.685	4	0.868	0.0004	0.0286	100
PGAM5	METHOTREXATE	0.358651	0.0048939			12	camptothecin	-0.782	3	-0.934	0.00044	0.1023	100
TRAF2	Carfilzomib	-0.352285	0.00577154			13	luteolin	-0.769	4	-0.883	0.00046	0.0057	100
PGAM5	Cladribine	0.346835	0.00662981			14	arecoline	0.609	4	0.863	0.00046	0	100
CARD9	Nilotinib	0.344643	0.00700521			15	nadolol	0.664	4	0.86	0.0005	0.0055	100
CARD9	Everolimus	-0.338474	0.00816348			16	0175029-0000	-0.731	6	-0.747	0.00052	0.0563	100
ATG16L1	Imatinib	-0.335556	0.00876733			17	vorinostat	-0.603	12	-0.56	0.00052	0.292	100
CARD9	Cyclophosphamide	0.335517	0.00877552			18	amantadine	0.605	4	0.857	0.00056	0	100
TLR2	Vinblastine	-0.334071	0.00908923			19	resveratrol	-0.684	9	-0.625	0.00066	0.0556	100
TRAF2	Nelarabine	0.328016	0.0105104			20	Prestwick-665	-0.676	5	-0.782	0.00088	0	100
TRAF2	Clofarabine	0.324073	0.0115361			21	PHA-00745360	0.411	8	0.646	0.00092	0.0328	75
PGAM5	Allopurinol	0.323938	0.0115725			22	meteneprost	0.71	4	0.84	0.00103	0	100
CARD9	Hydroxyurea	0.321213	0.0123331			23	tranexamic acid	0.472	5	0.781	0.00106	0.0061	80
PGAM5	Clofarabine	0.320962	0.0124053			24	chenodeoxycholic acid	0.58	4	0.833	0.00117	0	100
TRAF2	6-THIOGUANINE	0.320479	0.0125451			25	midodrine	0.521	5	0.776	0.00124	0	80
PGAM5	6-THIOGUANINE	0.32023	0.0126178			26	geldanamycin	-0.429	15	-0.473	0.00142	0.1172	66
PGAM5	Fluorouracil	0.313887	0.0145947			27	guanabenz	0.396	5	0.76	0.00194	0	60
TRAF2	Mithramycin	-0.313834	0.0146124			28	felbinac	0.655	4	0.809	0.00247	0.0292	100
TRAF2	Acrichine	0.31336	0.0147702			29	amoxapine	-0.679	5	-0.735	0.0027	0.0064	100
ATG16L1	Alectinib	-0.311058	0.0155589			30	clorsulon	0.604	4	0.804	0.00277	0.0117	100
PGAM5	Pemetrexed	0.309565	0.0160892			31	alvespimycin	-0.559	12	-0.497	0.00291	0.0797	83
PGAM5	Floxuridine	0.308934	0.0163182			32	vinblastine	0.656	3	0.875	0.00365	0.0276	100
TRAF2	Asparaginase	0.307145	0.016982			33	Gly-His-Lys	0.754	3	0.874	0.00365	0	100
TRAF2	Vinorelbine	-0.307121	0.0169909			34	gentamicin	0.464	4	0.784	0.00412	0.0063	75
TLR2	Paclitaxel	-0.306363	0.0172793			35	benzocaine	0.553	4	0.781	0.00434	0.0123	75
PGAM5	Vinorelbine	-0.304255	0.0181029			36	rimexolone	-0.724	4	-0.774	0.00533	0.0207	100
TRAF2	Actinomycin D	-0.302147	0.0189599			37	levonorgestrel	-0.62	6	-0.647	0.00534	0.0546	83
PGAM5	Depsipeptide	-0.301304	0.0193123			38	8-azaguanine	-0.724	4	-0.768	0.00579	0.021	100
TRAF2	Vorinostat	0.300325	0.0197282			39	ajmaline	0.657	3	0.854	0.00601	0.0234	100
TRAF2	Cytarabine	0.297936	0.0207758			40	thioguanosine	-0.683	4	-0.761	0.00662	0.0211	100
TRAF2	6-Thioguanine	0.296721	0.0213265			41	pergolide	0.343	4	0.757	0.00664	0.017	50
ATG16L1	Oxaliplatin	-0.296312	0.0215144			42	N6-methyladenosine	0.517	4	0.756	0.00684	0.012	75
PGAM5	6-MERCAPTOPURINE	0.295881	0.0217142			43	diphenhydramine	0.423	5	0.691	0.00707	0.0396	80
PARP2	Nelarabine	0.295732	0.0217836			44	prochlorperazine	-0.433	16	-0.404	0.00726	0.1509	75
ATG16L1	Arsenic trioxide	-0.294626	0.0223048			45	aciclovir	0.358	6	0.633	0.00741	0.0186	83
PARP2	Mithramycin	-0.293999	0.0226051			46	sulfapyridine	0.314	4	0.748	0.0077	0	50
CARD9	Ixabepilone	0.293878	0.0226632			47	fluorometholone	-0.693	4	-0.749	0.00794	0.0253	100
TRAF2	Floxuridine	0.293024	0.0230785			48	repaglinide	-0.743	4	-0.745	0.0083	0.0343	100
TRAF2	DECITABINE	0.292594	0.0232898			49	tracazolate	-0.752	4	-0.737	0.00951	0.0052	100
TLR2	Actinomycin D	-0.29176	0.0237045			50	methyldopate	0.631	4	0.736	0.00953	0.0057	75
PARP2	Vorinostat	0.290835	0.0241723			51	iohexol	0.537	4	0.735	0.00971	0.0171	75
TRAF2	Bortezomib	-0.289819	0.0246945			52	Prestwick-685	-0.49	5	-0.665	0.00989	0.0158	80
PARP2	Homoharringtonine	-0.289526	0.0248466			53	meticrane	-0.6	5	-0.665	0.00991	0.0829	80
CARD9	Vorinostat	0.289103	0.0250682			54	nocodazole	0.179	6	0.615	0.01009	0.0745	50
PGAM5	6-Thioguanine	0.288362	0.0254598			55	DL-thiorphan	-0.762	2	-0.929	0.01036	0.0227	100
PGAM5	Nitrogen mustard	0.284922	0.027347			56	clioquinol	-0.595	5	-0.658	0.01119	0.0165	80
ATG16L1	LDK-378	-0.284709	0.0274675			57	talampicillin	-0.718	4	-0.727	0.01136	0.0267	100
TLR2	Acrichine	-0.2829	0.0285101			58	chlorhexidine	0.295	5	0.664	0.01137	0	60
PGAM5	Zoledronate	-0.280315	0.0300574			59	irinotecan	-0.674	3	-0.82	0.01164	0.1304	100
ATG16L1	ARSENIC TRIOXIDE	-0.275497	0.0331291			60	benzathine benzylpenicillin	0.508	4	0.723	0.01178	0.04	75
PCYT1A	Alectinib	-0.273335	0.0345895			61	atractyloside	0.487	5	0.659	0.0123	0.1556	80
TLR2	Epirubicin	-0.270856	0.0363303			62	Prestwick-642	0.532	4	0.72	0.01243	0.0599	75
ATG16L1	PF-06463922	-0.270854	0.0363318			63	0179445-0000	-0.456	8	-0.53	0.01284	0.027	75
PGAM5	pralatrexate	0.268214	0.0382652			64	gibberellic acid	0.278	4	0.718	0.01307	0	50
TRAF2	Chlorambucil	0.267924	0.0384821			65	chlorogenic acid	0.519	4	0.716	0.01323	0.0055	75
PGAM5	Bosutinib	0.265258	0.04053			66	SC-560	0.553	3	0.811	0.0136	0.0136	100
PGAM5	Dexamethasone Decadron	0.265201	0.0405744			67	carbachol	-0.634	4	-0.714	0.01361	0.0173	100
PGAM5	DECITABINE	0.265094	0.0406587			68	clemizole	-0.664	5	-0.645	0.01382	0.0204	100
PGAM5	Nelarabine	0.264987	0.0407429			69	cyproterone	-0.716	4	-0.709	0.01476	0.0535	100
PARP2	Allopurinol	0.264939	0.0407808			70	propranolol	0.247	4	0.706	0.01536	0.0076	50
PCYT1A	Valrubicin	-0.262427	0.042801			71	clofazimine	0.481	5	0.646	0.01562	0.0659	80
PARP2	Fluorouracil	-0.261798	0.0433197			72	canadine	0.575	4	0.7	0.01661	0.1104	75
PARP2	Actinomycin D	-0.261684	0.0434142			73	puromycin	-0.654	4	-0.701	0.01675	0.1045	100
TRAF2	Eribulin mesilate	-0.26151	0.0435591			74	solasodine	-0.436	6	-0.589	0.0169	0.0117	66
ATG16L1	Vinorelbine	-0.260794	0.0441588			75	pyrithyldione	0.46	4	0.697	0.01763	0.0294	75
TRAF2	Hydroxyurea	0.260085	0.0447586			76	adenosine phosphate	0.406	4	0.695	0.01818	0.0124	50
ATG16L1	Denileukin Diftitox Ontak	-0.259877	0.0449361			77	mephenytoin	0.324	4	0.693	0.01852	0.0355	50
PARP2	Vinorelbine	-0.259002	0.0456884			78	mepenzolate bromide	-0.625	5	-0.627	0.01864	0.0124	100
ATG16L1	Ifosfamide	-0.258448	0.0461706			79	acetylsalicylic acid	-0.498	13	-0.408	0.01876	0.0749	84
PCYT1A	Oxaliplatin	-0.25817	0.0464136			80	methotrexate	-0.471	8	-0.509	0.01918	0.0959	75
TLR2	TYROTHRICIN	-0.257128	0.047335			81	heliotrine	-0.597	6	-0.579	0.01951	0.0249	100
TRAF2	Homoharringtonine	-0.257048	0.0474066			82	timolol	0.54	4	0.688	0.01975	0.118	75
TLR2	Calusterone	0.256746	0.0476763			83	bacitracin	0.363	3	0.786	0.01987	0.0408	66
TLR2	Eribulin mesilate	-0.256388	0.0479979			84	PF-00539745-00	0.422	3	0.786	0.01995	0.0339	66
PGAM5	Thiotepa	0.256004	0.0483457			85	Prestwick-664	-0.545	6	-0.576	0.0204	0.0636	100
TRAF2	Triethylenemelamine	0.255849	0.0484864			86	nomegestrol	0.441	3	0.784	0.02057	0.0284	66
ATG16L1	Irofulven	0.255782	0.0485472			87	alexidine	-0.391	4	-0.685	0.02129	0.0427	75
CARD9	Megestrol acetate	0.254819	0.0494299			88	sulfametoxydiazine	-0.652	4	-0.681	0.02248	0.0534	100
ATG16L1	Paclitaxel	-0.254409	0.0498091			89	cefoperazone	0.427	3	0.776	0.02271	0.0147	66
						90	GW-8510	-0.587	4	-0.678	0.02381	0.3588	75
						91	liothyronine	-0.625	4	-0.677	0.02407	0.0311	100
						92	moroxydine	0.356	5	0.616	0.02457	0.0345	80
						93	chrysin	-0.679	3	-0.771	0.02462	0.0404	100
						94	thiethylperazine	0.269	4	0.674	0.02479	0.033	50
						95	thioperamide	0.404	5	0.612	0.02627	0.1348	60
						96	nefopam	0.459	5	0.612	0.02643	0.0359	80
						97	fluspirilene	-0.62	4	-0.67	0.02672	0.0708	100
						98	clebopride	0.572	4	0.668	0.02688	0.0313	75
						99	tyloxapol	-0.653	4	-0.667	0.02765	0.1386	100
						100	nimodipine	0.35	4	0.666	0.02795	0.0432	50
						101	piperidolate	-0.642	3	-0.758	0.0292	0.0773	100
						102	lisuride	0.385	5	0.601	0.031	0.2737	80
						103	cefepime	0.286	4	0.657	0.03203	0.0194	75
						104	heptaminol	0.44	5	0.597	0.03282	0.2771	60
						105	cyclic adenosine monophosphate	0.334	4	0.655	0.03312	0.076	75
						106	hydrochlorothiazide	0.312	5	0.594	0.034	0.0219	80
						107	flumetasone	-0.604	6	-0.546	0.03417	0.0792	100
						108	suramin sodium	0.406	4	0.652	0.03432	0.0137	75
						109	metoprolol	0.462	4	0.651	0.03499	0.0442	75
						110	pimozide	-0.617	4	-0.647	0.03702	0.177	100
						111	chlorpromazine	-0.35	19	-0.313	0.0374	0.1282	73
						112	eticlopride	0.384	4	0.645	0.03823	0.1222	75
						113	emetine	-0.548	4	-0.644	0.03853	0.3353	100
						114	pentoxifylline	0.381	5	0.583	0.03909	0.1573	60
						115	N-acetyl-L-leucine	-0.664	4	-0.64	0.04024	0.1015	100
						116	nifedipine	-0.381	7	-0.494	0.04092	0.0313	71
						117	eucatropine	-0.514	6	-0.534	0.04116	0.2865	83
						118	sulfamethoxypyridazine	-0.549	5	-0.575	0.04153	0.2079	80
						119	piromidic acid	-0.442	4	-0.634	0.04343	0.0856	75
						120	ampyrone	0.367	5	0.576	0.04368	0.0595	60
						121	ellipticine	-0.565	4	-0.634	0.04386	0.2137	75
						122	cycloserine	-0.533	4	-0.632	0.0444	0.1703	75
						123	mebhydrolin	0.358	4	0.633	0.04496	0.0933	75
						124	acepromazine	-0.681	4	-0.63	0.04589	0.1017	100
						125	metampicillin	0.462	5	0.571	0.04638	0.1839	60
						126	dacarbazine	-0.35	4	-0.627	0.0476	0.0777	75
						127	furazolidone	0.5	4	0.628	0.0479	0.1355	75
						128	etomidate	-0.68	3	-0.713	0.04823	0.1035	100
						129	flutamide	-0.539	5	-0.563	0.0483	0.0325	100
						130	3-acetamidocoumarin	0.519	4	0.627	0.0485	0.2722	75
						131	CP-690334-01	-0.322	8	-0.456	0.04924	0.1837	50
						132	pirenperone	0.315	5	0.565	0.05019	0.0921	60
						133	metyrapone	-0.653	4	-0.623	0.05021	0.0582	100
						134	cefotiam	0.503	4	0.624	0.05029	0.0949	75
						135	monorden	-0.361	22	-0.281	0.05051	0.272	63
						136	viomycin	0.532	4	0.623	0.05075	0.4046	75
						137	menadione	-0.721	2	-0.84	0.05104	0.1149	100
						138	oxetacaine	-0.566	5	-0.558	0.05187	0.034	100
						139	trifluoperazine	-0.362	16	-0.325	0.05192	0.375	56
						140	dilazep	-0.595	5	-0.558	0.05211	0.1172	80
						141	clotrimazole	-0.579	5	-0.558	0.05217	0.1061	100
						142	pargyline	-0.591	4	-0.619	0.05244	0.1784	100
						143	omeprazole	-0.589	4	-0.619	0.05286	0.2118	75
						144	sanguinarine	-0.812	2	-0.835	0.0543	0.0813	100
						145	flunisolide	-0.549	6	-0.513	0.05461	0.0588	66
						146	disopyramide	0.463	4	0.617	0.05471	0.0769	75
						147	benfotiamine	-0.353	5	-0.554	0.05487	0.02	60
						148	fludroxycortide	-0.592	5	-0.553	0.05523	0.1183	100
						149	raubasine	0.305	4	0.616	0.05526	0.0641	50
						150	quipazine	0.336	4	0.616	0.05556	0.0458	75
						151	harmine	-0.576	4	-0.613	0.05662	0.2486	75
						152	tremorine	-0.562	4	-0.613	0.05677	0.105	100
						153	pyrvinium	-0.548	6	-0.51	0.05741	0.3299	83
						154	ursodeoxycholic acid	-0.595	3	-0.695	0.05751	0.0408	100
						155	halcinonide	-0.637	5	-0.55	0.05753	0.0633	100
						156	prenylamine	-0.588	4	-0.612	0.05775	0.1651	100
						157	acemetacin	0.402	4	0.613	0.05787	0.1011	50
						158	quinpirole	0.492	4	0.612	0.05811	0.1525	75
						159	simvastatin	-0.553	4	-0.611	0.05811	0.0867	75
						160	0297417-0002B	-0.688	3	-0.691	0.05967	0.1475	100
						161	azacitidine	-0.715	3	-0.69	0.05977	0.25	100
						162	naproxen	0.231	9	0.419	0.05997	0.1384	55
						163	tolazamide	0.384	3	0.688	0.06021	0.0678	66
						164	iocetamic acid	0.292	4	0.608	0.06045	0.0455	50
						165	thiamphenicol	0.462	5	0.55	0.06054	0.4012	60
						166	azapropazone	0.456	3	0.686	0.06067	0.0909	66
						167	fludrocortisone	0.311	8	0.441	0.06116	0.3765	62
						168	vigabatrin	0.401	3	0.685	0.06151	0.2177	66
						169	sulconazole	-0.53	4	-0.606	0.06191	0.1645	75
						170	finasteride	0.405	6	0.503	0.06255	0.2635	66
						171	CP-320650-01	0.252	8	0.439	0.0626	0.3179	62
						172	blebbistatin	-0.672	2	-0.817	0.0665	0.1081	100
						173	2-aminobenzenesulfonamide	0.442	4	0.6	0.06662	0.1191	75
						174	capsaicin	-0.576	4	-0.6	0.0669	0.082	100
						175	atropine	-0.529	4	-0.599	0.06728	0.2447	75
						176	trazodone	-0.65	3	-0.676	0.06848	0.2416	100
						177	proscillaridin	-0.604	3	-0.674	0.06955	0.1636	100
						178	benzylpenicillin	-0.611	4	-0.597	0.06959	0.0829	100
						179	betaxolol	-0.531	4	-0.597	0.06959	0.1385	75
						180	etiocholanolone	0.303	6	0.495	0.06962	0.3861	66
						181	abamectin	-0.58	4	-0.596	0.07054	0.0926	75
						182	mebeverine	0.312	4	0.594	0.07088	0.0759	50
						183	W-13	0.464	2	0.812	0.07183	0.0491	100
						184	morantel	-0.517	5	-0.534	0.07207	0.3857	80
						185	memantine	0.233	4	0.592	0.07265	0.0816	50
						186	piperacillin	0.229	5	0.535	0.0733	0.0696	60
						187	neomycin	-0.408	5	-0.532	0.07414	0.0851	80
						188	ketotifen	0.417	4	0.59	0.0744	0.1421	75
						189	fluocinonide	-0.5	5	-0.529	0.07624	0.1854	80
						190	5224221	-0.643	2	-0.802	0.07672	0.2481	100
						191	meclofenoxate	-0.366	6	-0.489	0.07674	0.3218	66
						192	chlorambucil	-0.561	4	-0.587	0.07834	0.1299	100
						193	naringenin	0.575	4	0.586	0.07866	0.4096	75
						194	oxaprozin	-0.378	6	-0.486	0.07924	0.0634	83
						195	zaprinast	0.282	4	0.585	0.07933	0.0604	75
						196	PNU-0251126	-0.344	6	-0.485	0.08085	0.1533	66
						197	carteolol	0.389	4	0.582	0.08154	0.2028	75
						198	lobeline	0.209	4	0.581	0.08295	0.0441	75
						199	rottlerin	-0.558	3	-0.653	0.08355	0.2017	100
						200	benzethonium chloride	-0.57	3	-0.652	0.08383	0.123	66
						201	gabexate	0.272	4	0.578	0.08498	0.1582	50
						202	folic acid	0.395	4	0.578	0.08556	0.108	50
						203	bezafibrate	-0.544	4	-0.579	0.08572	0.1683	100
						204	ribavirin	0.363	4	0.577	0.08612	0.1938	50
						205	econazole	-0.513	4	-0.578	0.08711	0.1624	100
						206	doxorubicin	-0.575	3	-0.647	0.08779	0.4286	66
						207	glycocholic acid	-0.527	4	-0.577	0.08787	0.0872	100
						208	thiostrepton	-0.641	4	-0.576	0.08904	0.2407	100
						209	oxybenzone	0.282	4	0.573	0.08936	0.3294	50
						210	doxazosin	-0.501	4	-0.575	0.08962	0.318	75
						211	moxisylyte	-0.573	5	-0.516	0.08962	0.1274	80
						212	colistin	0.398	4	0.569	0.09344	0.2857	75
						213	deferoxamine	-0.419	8	-0.414	0.09457	0.2209	87
						214	diprophylline	0.367	5	0.513	0.09665	0.1304	60
						215	quinisocaine	-0.618	4	-0.568	0.09722	0.136	100
						216	Prestwick-692	0.47	4	0.564	0.09803	0.5697	75
						217	naloxone	-0.478	6	-0.47	0.09811	0.1701	83
						218	SB-203580	0.165	5	0.512	0.09833	0.1067	60
						219	5248896	-0.642	2	-0.776	0.09869	0.1118	100
						220	tropicamide	-0.511	6	-0.469	0.09932	0.1609	83
						221	ethaverine	-0.579	4	-0.565	0.09982	0.1338	100
						222	ivermectin	-0.385	5	-0.506	0.10205	0.2381	80
						223	citiolone	-0.518	6	-0.466	0.10361	0.1389	83
						224	mefexamide	0.362	4	0.559	0.10392	0.0982	50
						225	methylprednisolone	-0.544	4	-0.56	0.10486	0.1508	100
						226	etilefrine	0.365	4	0.558	0.10543	0.1111	50
						227	xamoterol	0.408	3	0.63	0.10544	0.1446	66
						228	clorgiline	-0.431	4	-0.559	0.10603	0.096	75
						229	chlortalidone	0.285	4	0.557	0.10625	0.1399	75
						230	butoconazole	-0.577	4	-0.557	0.10862	0.1145	75
						231	calycanthine	0.283	4	0.554	0.10893	0.1006	75
						232	fipexide	-0.577	3	-0.626	0.10913	0.1547	100
						233	nipecotic acid	-0.513	4	-0.553	0.11307	0.266	100
						234	N-acetyl-L-aspartic acid	0.247	4	0.55	0.11345	0.0875	75
						235	cefamandole	0.277	4	0.549	0.11508	0.3854	50
						236	cloxacillin	0.376	4	0.545	0.11984	0.1497	75
						237	budesonide	-0.55	4	-0.547	0.12043	0.2086	75
						238	nortriptyline	-0.625	4	-0.547	0.12151	0.1898	100
						239	dequalinium chloride	-0.435	4	-0.544	0.12415	0.3103	75
						240	metrizamide	-0.428	4	-0.544	0.12427	0.1747	100
						241	adrenosterone	-0.521	4	-0.542	0.12612	0.1494	100
						242	PNU-0230031	-0.31	8	-0.393	0.12801	0.2083	50
						243	lasalocid	0.346	4	0.538	0.12928	0.4951	50
						244	isoflupredone	0.5	3	0.609	0.12994	0.599	66
						245	halofantrine	0.332	3	0.609	0.13052	0.2816	66
						246	clemastine	0.458	3	0.609	0.13094	0.3005	66
						247	ipratropium bromide	-0.61	3	-0.607	0.13218	0.2736	100
						248	Prestwick-691	0.485	3	0.607	0.13282	0.4313	66
						249	riboflavin	-0.52	4	-0.537	0.13324	0.3246	75
						250	harmol	0.307	4	0.534	0.13358	0.2248	50
						251	scriptaid	-0.56	3	-0.605	0.1346	0.3542	100
						252	levocabastine	-0.336	4	-0.535	0.13513	0.1263	75
						253	triflusal	-0.606	3	-0.605	0.13515	0.3487	100
						254	alsterpaullone	-0.526	3	-0.604	0.13541	0.4571	66
						255	famotidine	-0.467	5	-0.483	0.13562	0.1573	80
						256	imatinib	0.285	2	0.739	0.13599	0.1173	50
						257	sulfadiazine	-0.381	5	-0.481	0.13858	0.1632	60
						258	trapidil	0.422	3	0.601	0.14089	0.2267	66
						259	ricinine	-0.51	4	-0.531	0.14106	0.1265	100
						260	AH-6809	0.262	2	0.733	0.14162	0.1278	50
						261	miconazole	-0.368	5	-0.478	0.14192	0.1318	60
						262	profenamine	-0.336	4	-0.53	0.14196	0.0469	75
						263	PF-00875133-00	0.27	3	0.6	0.1422	0.1024	66
						264	mometasone	-0.495	4	-0.53	0.14223	0.1197	100
						265	3-nitropropionic acid	-0.52	4	-0.53	0.14249	0.2928	100
						266	NS-398	-0.53	3	-0.598	0.14338	0.1753	100
						267	quinethazone	-0.578	4	-0.529	0.14345	0.2421	100
						268	khellin	0.216	5	0.478	0.14413	0.2289	60
						269	astemizole	-0.594	5	-0.476	0.14481	0.3465	80
						270	sulfadimethoxine	0.269	5	0.477	0.14667	0.5254	60
						271	0173570-0000	-0.327	6	-0.437	0.14686	0.3504	50
						272	etoposide	-0.37	4	-0.526	0.14707	0.3077	75
						273	guaifenesin	-0.338	6	-0.437	0.14781	0.3144	66
						274	5707885	-0.449	4	-0.525	0.14786	0.2017	75
						275	imipramine	-0.416	4	-0.524	0.15045	0.146	75
						276	sulfamonomethoxine	0.378	4	0.521	0.15109	0.3292	50
						277	parthenolide	-0.353	4	-0.523	0.15133	0.4828	50
						278	skimmianine	-0.544	4	-0.523	0.15133	0.3684	75
						279	tranylcypromine	-0.361	5	-0.472	0.1524	0.38	60
						280	lomustine	-0.302	4	-0.522	0.1526	0.4155	50
						281	syrosingopine	0.173	4	0.52	0.15294	0.4465	50
						282	4,5-dianilinophthalimide	-0.582	2	-0.722	0.15335	0.2381	100
						283	ifosfamide	0.283	3	0.592	0.15419	0.0952	66
						284	merbromin	0.312	5	0.472	0.15428	0.455	60
						285	Prestwick-1085	-0.485	4	-0.52	0.15522	0.1302	75
						286	ciprofibrate	0	4	0.516	0.15799	0.1645	50
						287	furosemide	0.301	4	0.516	0.15799	0.3006	50
						288	STOCK1N-35215	-0.504	3	-0.587	0.15946	0.1493	100
						289	Prestwick-983	0.334	3	0.587	0.1611	0.4398	66
						290	dinoprostone	0.198	4	0.512	0.16259	0.2716	50
						291	isoniazid	0.314	5	0.467	0.16365	0.4305	60
						292	alcuronium chloride	-0.601	2	-0.713	0.16398	0.1243	100
						293	zoxazolamine	0.016	4	0.51	0.16609	0.1316	50
						294	medrysone	-0.5	6	-0.425	0.16898	0.6811	66
						295	semustine	-0.253	4	-0.51	0.16975	0.3704	50
						296	eldeline	-0.49	6	-0.425	0.16978	0.3023	83
						297	azlocillin	-0.483	4	-0.506	0.1754	0.2157	75
						298	oxedrine	0.058	4	0.502	0.17928	0.2022	50
						299	estriol	-0.478	4	-0.504	0.17957	0.4158	75
						300	altizide	-0.484	4	-0.502	0.18252	0.1177	75
						301	0316684-0000	0.17	4	0.5	0.18264	0.1538	50
						302	ciclopirox	-0.414	4	-0.502	0.1827	0.3143	75
						303	digoxigenin	0.197	5	0.456	0.18372	0.5702	60
						304	piperlongumine	-0.715	2	-0.696	0.18424	0.2722	100
						305	(+)-chelidonine	0.29	4	0.498	0.18594	0.2253	50
						306	dihydroergocristine	0.305	4	0.497	0.18723	0.4341	50
						307	antazoline	0.112	4	0.496	0.18859	0.1765	50
						308	tiabendazole	-0.495	4	-0.497	0.19004	0.4029	75
						309	staurosporine	-0.341	4	-0.497	0.19073	0.1781	75
						310	sitosterol	-0.483	4	-0.496	0.19171	0.4541	75
						311	nalidixic acid	-0.494	5	-0.451	0.19191	0.1514	80
						312	hexylcaine	0.156	4	0.493	0.19358	0.1277	50
						313	napelline	-0.47	4	-0.495	0.19394	0.226	75
						314	pentetrazol	-0.395	4	-0.494	0.19519	0.2139	75
						315	desipramine	-0.437	4	-0.494	0.1964	0.2049	75
						316	trimipramine	-0.463	4	-0.493	0.19706	0.1102	75
						317	oxamniquine	0.086	4	0.491	0.1974	0.1057	50
						318	ambroxol	0.384	4	0.491	0.1978	0.4575	50
						319	terfenadine	-0.636	3	-0.563	0.20026	0.4037	100
						320	nimesulide	-0.338	4	-0.491	0.2003	0.1742	75
						321	delsoline	-0.503	4	-0.49	0.20173	0.2938	75
						322	dobutamine	0.063	4	0.488	0.20293	0.2126	50
						323	kaempferol	0.231	4	0.487	0.2036	0.2396	50
						324	bacampicillin	0.173	4	0.487	0.20446	0.1977	50
						325	anisomycin	-0.267	4	-0.488	0.20565	0.4831	50
						326	ethosuximide	-0.377	4	-0.488	0.20629	0.2644	75
						327	cytisine	0.027	4	0.485	0.20721	0.2547	50
						328	xylazine	-0.454	4	-0.488	0.20723	0.2158	75
						329	diphemanil metilsulfate	0.214	5	0.444	0.20877	0.2249	60
						330	Chicago Sky Blue 6B	0.248	4	0.484	0.21003	0.4606	50
						331	oxprenolol	-0.482	4	-0.486	0.21027	0.4505	75
						332	5182598	-0.577	2	-0.675	0.2109	0.478	100
						333	1,4-chrysenequinone	-0.645	2	-0.674	0.21255	0.2734	100
						334	harmalol	0.32	3	0.555	0.21413	0.2302	66
						335	sulmazole	0.379	3	0.555	0.21507	0.4815	66
						336	bambuterol	0.174	4	0.481	0.2157	0.245	50
						337	equilin	-0.343	5	-0.439	0.21584	0.2319	80
						338	cephaeline	-0.317	5	-0.439	0.21696	0.7349	60
						339	procainamide	-0.336	4	-0.483	0.21701	0.2643	75
						340	myricetin	0.287	4	0.48	0.21749	0.3234	50
						341	amrinone	-0.398	4	-0.482	0.21922	0.3125	75
						342	dapsone	0.345	5	0.439	0.21987	0.5193	60
						343	dicloxacillin	0.195	4	0.479	0.22041	0.1812	50
						344	carbamazepine	-0.348	8	-0.351	0.22064	0.297	75
						345	diphenylpyraline	0.265	6	0.4	0.22196	0.3947	50
						346	myosmine	0.186	6	0.399	0.22377	0.3512	50
						347	atropine oxide	-0.405	5	-0.433	0.22898	0.1875	60
						348	chlorzoxazone	-0.417	4	-0.476	0.22996	0.4925	75
						349	nitrofurantoin	-0.478	5	-0.432	0.23068	0.2531	80
						350	iopromide	0.14	4	0.473	0.23229	0.3296	50
						351	amiodarone	-0.511	5	-0.432	0.23236	0.479	80
						352	antimycin A	-0.357	5	-0.431	0.23318	0.3955	80
						353	meropenem	-0.472	4	-0.475	0.23328	0.3704	75
						354	josamycin	0.212	5	0.43	0.23743	0.4136	60
						355	promazine	-0.501	6	-0.394	0.23811	0.2958	83
						356	CP-863187	0.126	4	0.47	0.23826	0.2817	50
						357	moxonidine	-0.468	3	-0.542	0.2399	0.2128	66
						358	acacetin	-0.359	6	-0.394	0.24026	0.4199	66
						359	lanatoside C	-0.406	6	-0.393	0.24069	0.4255	66
						360	mephentermine	-0.468	5	-0.428	0.24167	0.0963	80
						361	santonin	-0.424	4	-0.471	0.2418	0.2222	75
						362	furaltadone	-0.421	6	-0.393	0.24232	0.4624	66
						363	nordihydroguaiaretic acid	-0.302	15	-0.255	0.24369	0.2937	60
						364	karakoline	0.258	6	0.39	0.24614	0.4064	50
						365	naftifine	-0.273	4	-0.468	0.24803	0.3006	50
						366	bromperidol	-0.568	3	-0.537	0.24986	0.2771	100
						367	scopolamine N-oxide	-0.483	5	-0.424	0.25043	0.436	80
						368	ursolic acid	-0.431	4	-0.467	0.25075	0.3139	75
						369	5253409	0.369	2	0.645	0.25263	0.2821	50
						370	methoxamine	0.111	4	0.463	0.253	0.2357	50
						371	gramine	-0.283	4	-0.466	0.2534	0.2568	50
						372	tiratricol	-0.24	4	-0.465	0.25463	0.3	50
						373	promethazine	-0.508	4	-0.465	0.25503	0.3988	75
						374	butacaine	0.168	4	0.462	0.2558	0.2441	50
						375	mercaptopurine	-0.562	2	-0.642	0.25705	0.226	100
						376	norcyclobenzaprine	-0.404	4	-0.464	0.25829	0.4729	50
						377	tetracaine	0.3	3	0.533	0.25933	0.3412	66
						378	nalbuphine	-0.438	5	-0.42	0.25954	0.3152	80
						379	theobromine	-0.286	4	-0.462	0.26165	0.3174	50
						380	tretinoin	-0.3	22	-0.208	0.26233	0.6177	54
						381	meclofenamic acid	0.27	5	0.419	0.26334	0.4913	60
						382	spiramycin	-0.297	6	-0.384	0.26372	0.1837	83
						383	clomipramine	-0.532	4	-0.461	0.26382	0.4809	75
						384	probenecid	-0.447	4	-0.461	0.26382	0.2037	75
						385	oxolinic acid	-0.358	5	-0.418	0.26528	0.3262	80
						386	nisoxetine	-0.469	4	-0.46	0.26671	0.2927	75
						387	cisapride	-0.478	4	-0.46	0.26742	0.1973	75
						388	norfloxacin	-0.499	5	-0.416	0.26855	0.3211	80
						389	monocrotaline	-0.481	4	-0.458	0.26987	0.2193	75
						390	flufenamic acid	-0.411	6	-0.382	0.27009	0.4971	83
						391	cefsulodin	-0.406	4	-0.458	0.27013	0.2363	75
						392	felodipine	-0.484	7	-0.356	0.27053	0.4364	71
						393	methacholine chloride	-0.467	3	-0.526	0.27193	0.4869	66
						394	denatonium benzoate	-0.336	4	-0.457	0.27263	0.4352	75
						395	BCB000040	0.233	4	0.455	0.27363	0.28	50
						396	suprofen	0.114	4	0.455	0.27363	0.1824	50
						397	clobetasol	-0.5	3	-0.525	0.275	0.2318	66
						398	labetalol	-0.33	4	-0.456	0.27524	0.2302	75
						399	asiaticoside	-0.456	4	-0.456	0.27556	0.2092	75
						400	Prestwick-1084	-0.504	4	-0.456	0.27603	0.707	75
						401	sertaconazole	-0.521	4	-0.455	0.27884	0.3369	75
						402	enilconazole	-0.382	4	-0.454	0.27985	0.3168	75
						403	Prestwick-1103	0.283	4	0.451	0.28332	0.6335	50
						404	paromomycin	0.122	4	0.45	0.28554	0.2455	50
						405	mesoridazine	-0.474	4	-0.451	0.28729	0.3224	75
						406	alpha-estradiol	-0.328	16	-0.236	0.2881	0.7159	56
						407	tocainide	0.253	4	0.449	0.28815	0.4331	50
						408	tolbutamide	-0.315	7	-0.35	0.28912	0.2364	57
						409	pyridoxine	-0.271	4	-0.45	0.2909	0.5145	50
						410	ampicillin	-0.41	4	-0.449	0.29169	0.2579	75
						411	diltiazem	-0.498	5	-0.406	0.2927	0.5573	80
						412	fluticasone	0.117	4	0.447	0.29284	0.4129	50
						413	methylergometrine	-0.446	4	-0.448	0.29561	0.4345	75
						414	paroxetine	-0.094	4	-0.448	0.29561	0.2841	50
						415	etacrynic acid	-0.405	3	-0.515	0.29571	0.3174	66
						416	3-hydroxy-DL-kynurenine	0.121	6	0.371	0.29609	0.2256	50
						417	nomifensine	-0.332	5	-0.405	0.29621	0.2297	60
						418	procarbazine	0.269	3	0.515	0.29737	0.3085	66
						419	procaine	-0.46	5	-0.403	0.30047	0.6142	80
						420	phenazone	0.281	3	0.514	0.30078	0.3453	66
						421	aminocaproic acid	-0.468	3	-0.512	0.3018	0.3725	66
						422	trioxysalen	-0.454	4	-0.444	0.30498	0.6904	75
						423	nadide	0.14	4	0.442	0.3055	0.3786	50
						424	orlistat	0.143	5	0.402	0.30596	0.2899	60
						425	lorglumide	-0.306	5	-0.4	0.30652	0.6667	60
						426	ribostamycin	-0.318	4	-0.443	0.30788	0.2976	75
						427	Prestwick-674	-0.346	6	-0.368	0.30932	0.6446	50
						428	cefaclor	0.186	4	0.44	0.31003	0.3681	50
						429	velnacrine	-0.29	4	-0.442	0.31103	0.213	50
						430	calmidazolium	-0.618	2	-0.603	0.31727	0.3689	100
						431	dicoumarol	-0.11	6	-0.365	0.31808	0.2389	50
						432	sulfaguanidine	-0.346	5	-0.396	0.31942	0.4462	80
						433	Y-27632	-0.601	2	-0.6	0.3221	0.5465	100
						434	apomorphine	-0.458	5	-0.395	0.32266	0.4088	80
						435	chlorphenesin	-0.375	4	-0.437	0.32368	0.4952	75
						436	nizatidine	0.048	4	0.435	0.32583	0.3259	50
						437	fluphenazine	-0.258	18	-0.216	0.32652	0.5882	66
						438	ioversol	-0.463	4	-0.435	0.33022	0.3636	75
						439	tomatidine	-0.305	4	-0.435	0.33162	0.4398	50
						440	rescinnamine	-0.402	3	-0.499	0.33168	0.3058	66
						441	pridinol	-0.341	4	-0.434	0.33271	0.3904	75
						442	sulfasalazine	-0.313	5	-0.391	0.33508	0.2896	60
						443	gliclazide	-0.531	4	-0.433	0.33657	0.625	75
						444	epitiostanol	-0.3	4	-0.432	0.33792	0.4198	50
						445	suxibuzone	-0.444	4	-0.43	0.34459	0.36	75
						446	vinpocetine	-0.484	4	-0.429	0.34638	0.5344	75
						447	ifenprodil	-0.441	4	-0.428	0.34779	0.6264	75
						448	trimethylcolchicinic acid	-0.296	4	-0.428	0.34779	0.2968	50
						449	pivmecillinam	0.132	4	0.426	0.34888	0.458	50
						450	chlorprothixene	-0.314	4	-0.428	0.3497	0.2857	75
						451	flunixin	-0.487	5	-0.385	0.35158	0.5075	80
						452	picrotoxinin	-0.24	4	-0.427	0.35207	0.326	50
						453	flunarizine	-0.442	4	-0.426	0.35475	0.4424	75
						454	idazoxan	-0.354	4	-0.426	0.35509	0.413	75
						455	spironolactone	-0.33	5	-0.384	0.35534	0.451	80
						456	bumetanide	0.246	4	0.424	0.35559	0.5915	50
						457	cicloheximide	-0.444	4	-0.426	0.35604	0.5926	75
						458	molindone	-0.314	4	-0.425	0.35931	0.5417	50
						459	mepyramine	-0.359	4	-0.423	0.3651	0.3333	75
						460	papaverine	-0.373	4	-0.422	0.36599	0.4151	50
						461	neostigmine bromide	-0.309	4	-0.422	0.36822	0.4081	50
						462	5155877	-0.289	4	-0.421	0.3687	0.5197	50
						463	leflunomide	0.199	4	0.419	0.36943	0.5537	50
						464	dinoprost	0.07	4	0.418	0.37065	0.5294	50
						465	natamycin	-0.495	4	-0.421	0.371	0.6244	75
						466	bufexamac	-0.468	4	-0.42	0.37383	0.5294	75
						467	estropipate	0.167	4	0.417	0.37403	0.4252	50
						468	phthalylsulfathiazole	-0.431	5	-0.378	0.37529	0.8091	60
						469	exisulind	0.225	2	0.566	0.37664	0.3333	50
						470	mefloquine	-0.571	5	-0.377	0.37781	0.6482	80
						471	nitrendipine	-0.348	5	-0.377	0.37839	0.3313	80
						472	etidronic acid	-0.243	4	-0.417	0.38171	0.4518	50
						473	piroxicam	-0.425	4	-0.416	0.38376	0.4854	75
						474	lithocholic acid	-0.012	6	0.343	0.38517	0.4081	50
						475	streptozocin	0.197	4	0.414	0.3861	0.6429	50
						476	BAS-012416453	-0.369	3	-0.477	0.38695	0.3396	66
						477	methoxsalen	-0.441	3	-0.477	0.38789	0.3563	66
						478	caffeic acid	-0.385	3	-0.477	0.38881	0.5046	66
						479	phenazopyridine	-0.453	4	-0.414	0.39157	0.4241	75
						480	alfuzosin	-0.283	5	-0.372	0.39211	0.4402	60
						481	aminophenazone	-0.484	5	-0.372	0.39265	0.4059	80
						482	isoconazole	-0.31	5	-0.371	0.39485	0.3771	60
						483	dipyridamole	-0.466	6	-0.341	0.39597	0.6503	66
						484	valinomycin	-0.287	4	-0.412	0.39603	0.5429	50
						485	phenindione	-0.379	4	-0.412	0.39714	0.5189	50
						486	bephenium hydroxynaphthoate	-0.472	5	-0.371	0.39742	0.5367	80
						487	demeclocycline	-0.326	6	-0.34	0.39742	0.6077	50
						488	aminohippuric acid	-0.393	4	-0.411	0.3983	0.6343	75
						489	butein	-0.502	2	-0.553	0.40053	0.3333	100
						490	glibenclamide	-0.387	4	-0.41	0.40104	0.6382	75
						491	seneciphylline	-0.491	4	-0.41	0.40154	0.3497	75
						492	diflorasone	-0.386	4	-0.41	0.40279	0.4348	75
						493	pilocarpine	0.191	4	0.408	0.40313	0.6289	50
						494	prilocaine	-0.308	6	-0.338	0.4059	0.381	50
						495	sulfamerazine	-0.355	5	-0.367	0.40879	0.5084	80
						496	aconitine	0.132	4	0.406	0.40938	0.3529	50
						497	retrorsine	-0.304	4	-0.407	0.41047	0.3965	50
						498	bepridil	-0.409	4	-0.407	0.41196	0.5833	75
						499	TTNPB	0.242	2	0.545	0.41254	0.5652	50
						500	pinacidil	-0.301	4	-0.406	0.41357	0.3757	50
						501	SR-95531	-0.275	4	-0.406	0.41439	0.454	50
						502	methylbenzethonium chloride	-0.374	6	-0.335	0.41655	0.5041	50
						503	sulfachlorpyridazine	-0.316	5	-0.365	0.41786	0.5571	80
						504	levobunolol	0.23	4	0.403	0.41801	0.5897	50
						505	saquinavir	-0.174	4	-0.405	0.41932	0.4375	50
						506	demecarium bromide	0.172	4	0.403	0.41946	0.6071	50
						507	levothyroxine sodium	-0.353	4	-0.405	0.42052	0.4121	75
						508	fendiline	-0.364	3	-0.464	0.4225	0.4286	66
						509	desoxycortone	-0.46	4	-0.403	0.42499	0.4802	75
						510	zidovudine	-0.285	4	-0.403	0.42547	0.4362	50
						511	0198306-0000	-0.442	4	-0.401	0.43036	0.5455	75
						512	16-phenyltetranorprostaglandin E2	0.056	4	0.399	0.43379	0.4028	50
						513	N-acetylmuramic acid	0.091	4	0.398	0.43536	0.494	50
						514	mephenesin	-0.41	5	-0.359	0.43541	0.5731	60
						515	ganciclovir	-0.359	4	-0.399	0.43635	0.4181	75
						516	F0447-0125	-0.326	4	-0.399	0.43767	0.3248	50
						517	dl-alpha tocopherol	-0.059	4	-0.397	0.44513	0.2787	50
						518	nafcillin	-0.326	4	-0.396	0.44815	0.4576	75
						519	gelsemine	0.058	4	0.394	0.44936	0.4184	50
						520	atropine methonitrate	-0.26	3	-0.452	0.45207	0.4153	66
						521	alprenolol	0.093	4	0.393	0.45249	0.3063	50
						522	propylthiouracil	-0.484	4	-0.394	0.45511	0.7135	75
						523	dipivefrine	0.104	4	0.392	0.45615	0.3125	50
						524	ketoprofen	-0.389	6	-0.324	0.45646	0.4506	66
						525	ciclosporin	-0.17	6	-0.324	0.45699	0.5933	50
						526	propoxycaine	0.164	4	0.391	0.45704	0.3816	50
						527	cefixime	-0.034	4	0.391	0.4573	0.3077	50
						528	H-7	-0.384	4	-0.391	0.46166	0.8333	50
						529	L-methionine sulfoximine	0.128	4	0.389	0.46295	0.3942	50
						530	androsterone	0.197	4	0.389	0.46414	0.3462	50
						531	docosahexaenoic acid ethyl ester	-0.336	2	-0.518	0.46451	0.4407	50
						532	5279552	-0.24	2	-0.517	0.46487	0.4583	50
						533	citalopram	-0.406	4	-0.39	0.46707	0.5903	75
						534	Prestwick-860	-0.384	4	-0.389	0.46828	0.746	75
						535	dexpanthenol	-0.358	4	-0.389	0.46858	0.4514	50
						536	roxithromycin	-0.359	4	-0.389	0.46858	0.6833	50
						537	flucytosine	-0.468	4	-0.389	0.46963	0.5376	75
						538	progesterone	-0.394	4	-0.389	0.47015	0.4497	50
						539	cefazolin	-0.219	5	-0.35	0.47199	0.3129	60
						540	risperidone	-0.249	3	-0.444	0.47496	0.4	66
						541	methanthelinium bromide	-0.413	4	-0.385	0.48167	0.4817	75
						542	niflumic acid	-0.219	4	-0.383	0.48992	0.4773	50
						543	pirinixic acid	-0.278	5	-0.345	0.49044	0.4945	80
						544	methazolamide	-0.423	4	-0.382	0.49239	0.6553	75
						545	isosorbide	-0.024	4	0.38	0.49277	0.514	50
						546	epivincamine	-0.213	4	-0.382	0.49347	0.5879	50
						547	wortmannin	-0.18	18	-0.188	0.49365	0.8153	55
						548	oxybuprocaine	-0.243	4	-0.381	0.49394	0.6348	50
						549	arachidonyltrifluoromethane	0.183	2	0.502	0.494	0.6667	50
						550	carmustine	-0.355	3	-0.436	0.49587	0.5405	66
						551	levamisole	-0.447	4	-0.38	0.4977	0.7268	75
						552	carisoprodol	-0.365	4	-0.38	0.49876	0.3913	75
						553	lymecycline	-0.346	4	-0.38	0.50047	0.6583	50
						554	tribenoside	-0.045	4	0.378	0.50186	0.6402	50
						555	guanfacine	-0.297	5	-0.342	0.50211	0.6796	60
						556	proxyphylline	-0.35	4	-0.379	0.50244	0.6733	50
						557	solanine	-0.334	4	-0.379	0.50244	0.5902	75
						558	tetraethylenepentamine	-0.312	6	-0.313	0.50272	0.5886	66
						559	sulfaphenazole	-0.235	4	-0.378	0.50522	0.5792	50
						560	rolitetracycline	-0.48	4	-0.378	0.50622	0.6816	75
						561	zomepirac	-0.382	4	-0.377	0.5101	0.6524	50
						562	benperidol	-0.275	4	-0.376	0.51119	0.5153	50
						563	nialamide	-0.3	4	-0.375	0.51487	0.602	50
						564	etamsylate	-0.314	4	-0.374	0.51879	0.698	50
						565	letrozole	-0.319	4	-0.374	0.51879	0.4236	75
						566	loracarbef	0.019	4	0.37	0.52872	0.5785	50
						567	flavoxate	-0.445	4	-0.371	0.53146	0.5152	75
						568	imipenem	-0.446	4	-0.37	0.53257	0.7293	75
						569	artemisinin	-0.435	3	-0.422	0.53403	0.5904	66
						570	SC-58125	-0.192	4	-0.37	0.53423	0.5684	50
						571	helveticoside	-0.402	6	-0.305	0.53574	0.7792	66
						572	dextromethorphan	-0.462	4	-0.369	0.53659	0.7614	75
						573	monobenzone	-0.36	4	-0.369	0.53721	0.6216	50
						574	pyrazinamide	-0.437	4	-0.369	0.53846	0.6649	75
						575	SC-19220	0.014	4	0.367	0.53962	0.5629	50
						576	verapamil	0.019	6	0.303	0.54048	0.4671	50
						577	milrinone	-0.414	3	-0.42	0.54062	0.8226	66
						578	niclosamide	-0.336	5	-0.331	0.54208	0.6859	60
						579	cefalotin	-0.245	4	-0.367	0.54334	0.5729	50
						580	(-)-MK-801	-0.472	4	-0.367	0.54395	0.6324	75
						581	vitexin	0.012	4	0.365	0.54578	0.4173	50
						582	AR-A014418	-0.206	3	-0.418	0.54657	0.5444	66
						583	IC-86621	0.13	4	0.365	0.54706	0.5828	50
						584	benzbromarone	-0.298	3	-0.417	0.54769	0.6415	66
						585	norethisterone	-0.39	4	-0.365	0.55	0.6524	75
						586	carbenoxolone	0.092	4	0.363	0.55267	0.6536	50
						587	fasudil	-0.341	2	-0.486	0.55356	0.4859	50
						588	gallamine triethiodide	-0.317	5	-0.327	0.55504	0.5767	60
						589	azaperone	-0.403	4	-0.364	0.55527	0.574	75
						590	cefuroxime	-0.35	4	-0.363	0.55814	0.6316	75
						591	oxytetracycline	-0.28	3	-0.411	0.56364	0.5389	66
						592	BCB000039	-0.398	3	-0.411	0.56526	0.5155	66
						593	aceclofenac	0.058	4	0.359	0.56582	0.4315	50
						594	spectinomycin	-0.421	4	-0.36	0.5692	0.4524	75
						595	chlorcyclizine	-0.362	6	-0.297	0.56935	0.4911	66
						596	betulinic acid	0.143	4	0.358	0.56948	0.7707	50
						597	chloramphenicol	-0.453	4	-0.36	0.57005	0.6548	75
						598	ethotoin	-0.339	6	-0.297	0.57145	0.8063	50
						599	bupropion	-0.408	4	-0.358	0.57471	0.6706	75
						600	roxarsone	-0.427	4	-0.357	0.57771	0.744	75
						601	benzamil	-0.177	6	-0.295	0.5787	0.729	50
						602	diclofenac	-0.35	5	-0.321	0.57927	0.6413	60
						603	hydroxyzine	-0.215	5	-0.321	0.58164	0.5948	60
						604	naftidrofuryl	-0.021	4	0.355	0.58193	0.4717	50
						605	acetazolamide	-0.268	4	-0.356	0.58225	0.5912	75
						606	proglumide	-0.334	5	-0.321	0.5824	0.5902	60
						607	cyproheptadine	-0.396	5	-0.32	0.58456	0.5317	60
						608	thioridazine	-0.318	20	-0.166	0.58523	0.871	60
						609	nicergoline	-0.369	5	-0.32	0.58524	0.5725	60
						610	metamizole sodium	-0.308	6	-0.293	0.5879	0.8632	50
						611	daunorubicin	-0.425	4	-0.354	0.58802	0.7456	75
						612	S-propranolol	-0.1	4	-0.354	0.58851	0.5671	50
						613	glycopyrronium bromide	-0.329	5	-0.319	0.59101	0.6795	60
						614	aminoglutethimide	-0.243	3	-0.401	0.59268	0.6429	66
						615	thalidomide	-0.354	7	-0.271	0.593	0.7688	71
						616	5194442	-0.243	4	-0.352	0.59631	0.6242	75
						617	protoveratrine A	-0.226	4	-0.352	0.59701	0.7232	50
						618	dorzolamide	-0.303	4	-0.351	0.59872	0.5616	75
						619	hydrocotarnine	-0.513	4	-0.35	0.60224	0.7033	75
						620	mifepristone	-0.344	4	-0.35	0.60453	0.576	75
						621	bisacodyl	-0.393	4	-0.349	0.60508	0.7258	75
						622	LM-1685	-0.227	3	-0.396	0.60648	0.5794	66
						623	famprofazone	-0.437	6	-0.288	0.60713	0.7988	66
						624	cortisone	-0.417	3	-0.396	0.608	0.7644	66
						625	mianserin	-0.232	5	-0.314	0.61073	0.5303	60
						626	protriptyline	-0.236	4	-0.347	0.61157	0.7143	50
						627	tetrandrine	-0.373	4	-0.347	0.61157	0.6296	50
						628	salsolidin	-0.316	4	-0.346	0.61555	0.6494	50
						629	strophanthidin	-0.279	4	-0.345	0.62144	0.6405	75
						630	drofenine	-0.342	4	-0.343	0.62866	0.6478	50
						631	Prestwick-920	-0.293	4	-0.342	0.63319	0.6384	75
						632	beta-escin	-0.25	6	-0.282	0.63327	0.7438	50
						633	alfaxalone	-0.411	3	-0.385	0.63645	0.7234	66
						634	phenacetin	-0.449	4	-0.338	0.64445	0.6758	75
						635	zimeldine	-0.356	5	-0.305	0.64468	0.8626	60
						636	Prestwick-675	-0.069	4	0.337	0.64471	0.7542	50
						637	hydroflumethiazide	-0.231	5	-0.304	0.64768	0.6804	60
						638	pentolonium	-0.348	5	-0.303	0.65177	0.5864	60
						639	hexamethonium bromide	-0.299	5	-0.302	0.65593	0.7258	60
						640	hecogenin	-0.289	4	-0.334	0.65788	0.7182	75
						641	hydroquinine	0.099	4	0.332	0.66027	0.7427	50
						642	lisinopril	-0.351	3	-0.377	0.66034	0.7622	66
						643	sulfinpyrazone	-0.379	4	-0.333	0.66047	0.7539	75
						644	bupivacaine	-0.135	4	-0.333	0.66116	0.5864	50
						645	corynanthine	-0.38	3	-0.375	0.66505	0.7446	66
						646	benzonatate	-0.275	5	-0.299	0.66643	0.5819	60
						647	cetirizine	-0.319	4	-0.332	0.66653	0.8454	50
						648	amoxicillin	-0.333	4	-0.331	0.66717	0.8222	75
						649	calcium pantothenate	-0.272	4	-0.33	0.67278	0.8011	75
						650	ronidazole	-0.402	3	-0.37	0.67867	0.872	66
						651	pentoxyverine	-0.063	4	0.327	0.67909	0.687	50
						652	apramycin	-0.347	4	-0.327	0.68108	0.8483	50
						653	thiocolchicoside	-0.228	4	-0.327	0.68247	0.7744	50
						654	betonicine	-0.151	6	-0.271	0.68486	0.7595	50
						655	triamcinolone	-0.214	5	-0.294	0.68617	0.6149	60
						656	phenelzine	-0.286	6	-0.27	0.68768	0.5889	66
						657	meclozine	-0.403	5	-0.294	0.6886	0.7547	60
						658	oxybutynin	-0.33	4	-0.325	0.68959	0.764	50
						659	brompheniramine	0.135	4	0.323	0.68965	0.6647	50
						660	pentamidine	-0.232	5	-0.293	0.68994	0.7348	60
						661	metacycline	-0.255	4	-0.325	0.69017	0.8446	50
						662	STOCK1N-35874	-0.251	2	-0.447	0.69044	0.6887	50
						663	cloperastine	-0.325	6	-0.269	0.69048	0.8319	50
						664	clomifene	-0.354	4	-0.324	0.69058	0.7464	50
						665	hyoscyamine	-0.361	5	-0.293	0.69182	0.7419	60
						666	CP-319743	0.015	4	0.322	0.69514	0.7561	50
						667	cefalonium	-0.437	3	-0.362	0.70147	0.7337	66
						668	gliquidone	-0.07	4	0.319	0.70377	0.6329	50
						669	stachydrine	-0.249	4	-0.32	0.70441	0.6273	75
						670	levcycloserine	-0.325	4	-0.32	0.70584	0.799	75
						671	oxymetazoline	-0.404	4	-0.318	0.71046	0.7289	75
						672	indapamide	-0.338	6	-0.264	0.71259	0.7102	66
						673	canavanine	-0.374	3	-0.358	0.71298	0.7629	66
						674	propafenone	-0.349	4	-0.316	0.71951	0.821	50
						675	isopropamide iodide	-0.185	4	-0.315	0.72064	0.6914	50
						676	R-atenolol	-0.214	4	-0.315	0.7212	0.6243	75
						677	trimetazidine	-0.351	4	-0.315	0.72164	0.9022	75
						678	deptropine	-0.473	4	-0.314	0.72412	0.806	75
						679	ticarcillin	-0.251	3	-0.354	0.72462	0.7267	66
						680	cinoxacin	-0.32	4	-0.314	0.72611	0.8473	50
						681	enalapril	0.056	4	0.312	0.72753	0.6154	50
						682	homochlorcyclizine	-0.219	4	-0.313	0.72826	0.7188	50
						683	lobelanidine	0.029	4	0.311	0.72942	0.6443	50
						684	hydrocortisone	-0.442	3	-0.352	0.72971	0.7961	66
						685	epirizole	-0.218	5	-0.283	0.73227	0.7157	60
						686	fluvastatin	-0.202	4	-0.312	0.73252	0.6875	50
						687	naringin	-0.351	4	-0.312	0.7329	0.8058	50
						688	Prestwick-984	-0.006	4	0.31	0.7356	0.6894	50
						689	noretynodrel	-0.303	4	-0.31	0.73688	0.763	50
						690	metaraminol	-0.346	4	-0.309	0.73996	0.7374	50
						691	cyclopentolate	-0.306	4	-0.309	0.74097	0.7688	50
						692	flurbiprofen	-0.307	5	-0.28	0.74299	0.7725	60
						693	hycanthone	0.064	4	0.307	0.74366	0.8497	50
						694	imidurea	-0.346	3	-0.347	0.74421	0.8541	66
						695	piperine	-0.32	4	-0.308	0.74471	0.7706	50
						696	galantamine	-0.356	4	-0.307	0.7474	0.8054	50
						697	danazol	-0.057	4	0.306	0.74774	0.7212	50
						698	clopamide	0.071	4	0.304	0.75172	0.7794	50
						699	succinylsulfathiazole	-0.106	4	-0.305	0.75241	0.7	50
						700	ketoconazole	-0.042	4	0.303	0.75735	0.6954	50
						701	reserpine	-0.421	3	-0.341	0.75927	0.8188	66
						702	etofenamate	-0.275	4	-0.302	0.76059	0.8283	50
						703	cinchocaine	-0.347	5	-0.275	0.76155	0.8168	60
						704	ranitidine	-0.292	5	-0.275	0.76223	0.8042	60
						705	PHA-00846566E	-0.133	3	-0.339	0.76412	0.7671	66
						706	meprylcaine	-0.351	4	-0.3	0.76847	0.753	75
						707	troleandomycin	-0.428	4	-0.299	0.77324	0.8305	75
						708	lomefloxacin	-0.346	6	-0.248	0.77603	0.8359	66
						709	naltrexone	-0.25	5	-0.27	0.77937	0.7809	60
						710	spaglumic acid	-0.011	2	0.415	0.78341	0.7937	50
						711	colecalciferol	-0.437	4	-0.294	0.78764	0.7446	75
						712	corticosterone	-0.204	4	-0.293	0.79039	0.7966	75
						713	dexpropranolol	-0.404	3	-0.33	0.79573	0.8061	66
						714	laudanosine	-0.211	4	-0.291	0.79749	0.7541	50
						715	(-)-atenolol	-0.202	4	-0.291	0.79817	0.7841	50
						716	pirenzepine	-0.334	5	-0.264	0.79872	0.7853	60
						717	digoxin	-0.307	4	-0.289	0.80405	0.8674	50
						718	5255229	-0.327	2	-0.406	0.80451	0.6803	50
						719	ketanserin	-0.342	4	-0.288	0.80559	0.8441	50
						720	pivampicillin	-0.322	4	-0.287	0.80929	0.8021	50
						721	5211181	-0.045	2	0.404	0.81067	0.7571	50
						722	vanoxerine	-0.215	4	-0.285	0.81356	0.8333	75
						723	pipenzolate bromide	-0.322	4	-0.285	0.81456	0.8629	50
						724	etodolac	-0.242	5	-0.259	0.81672	0.8352	60
						725	phenylpropanolamine	-0.398	4	-0.284	0.81822	0.7927	75
						726	fusaric acid	-0.396	4	-0.283	0.82063	0.8853	75
						727	rolipram	-0.288	4	-0.283	0.82063	0.829	50
						728	convolamine	-0.174	4	-0.282	0.82383	0.8432	75
						729	amikacin	-0.227	4	-0.282	0.82431	0.9045	75
						730	PHA-00816795	-0.355	2	-0.398	0.82482	0.7806	50
						731	cromoglicic acid	-0.011	2	0.397	0.82683	0.8015	50
						732	spiperone	-0.353	2	-0.395	0.83244	0.8333	50
						733	corbadrine	-0.151	4	-0.279	0.83316	0.882	50
						734	quinidine	-0.38	3	-0.319	0.83343	0.8072	66
						735	rifabutin	-0.382	3	-0.319	0.83379	0.9	66
						736	depudecin	-0.023	2	0.392	0.83912	0.8063	50
						737	selegiline	-0.174	4	-0.276	0.83978	0.8471	50
						738	enoxacin	-0.208	4	-0.276	0.84229	0.8272	50
						739	epiandrosterone	-0.353	4	-0.274	0.84549	0.9105	50
						740	mepacrine	0.009	2	0.387	0.85053	0.901	50
						741	benzthiazide	-0.33	4	-0.271	0.85488	0.8725	50
						742	fluorocurarine	-0.291	4	-0.269	0.86037	0.8848	50
						743	buflomedil	-0.294	4	-0.268	0.86196	0.8962	50
						744	noscapine	-0.219	4	-0.268	0.86268	0.8044	50
						745	betahistine	-0.32	4	-0.268	0.86383	0.9086	50
						746	tolfenamic acid	-0.315	4	-0.267	0.86554	0.8529	50
						747	ginkgolide A	-0.346	4	-0.265	0.87161	0.965	50
						748	etofylline	-0.207	5	-0.241	0.87388	0.8684	60
						749	droperidol	-0.145	4	-0.263	0.87734	0.9	50
						750	megestrol	-0.19	4	-0.261	0.88152	0.864	50
						751	cefmetazole	-0.15	4	-0.26	0.88476	0.8369	50
						752	Prestwick-864	-0.21	4	-0.259	0.88669	0.8649	50
						753	anabasine	-0.388	3	-0.301	0.88765	0.8889	66
						754	mefenamic acid	-0.243	5	-0.235	0.88821	0.8742	60
						755	5230742	-0.026	2	0.368	0.8888	0.8605	50
						756	quinostatin	-0.334	2	-0.367	0.89095	0.9618	50
						757	dydrogesterone	-0.301	4	-0.255	0.8954	0.8228	50
						758	Prestwick-689	-0.314	4	-0.253	0.90014	0.9086	50
						759	methocarbamol	-0.394	3	-0.295	0.90069	0.9415	66
						760	kanamycin	-0.346	4	-0.252	0.90298	0.9538	50
						761	carbarsone	-0.315	4	-0.251	0.90402	0.8904	50
						762	naftopidil	-0.356	3	-0.293	0.90478	0.9223	66
						763	trichlormethiazide	-0.311	4	-0.249	0.90967	0.9107	50
						764	sparteine	-0.16	4	-0.249	0.91074	0.8728	50
						765	atovaquone	-0.383	3	-0.289	0.91411	0.9351	66
						766	loxapine	-0.285	4	-0.248	0.91532	0.9032	50
						767	cyanocobalamin	-0.14	4	-0.247	0.91623	0.9297	50
						768	ramipril	-0.185	4	-0.245	0.92216	0.9162	50
						769	primaquine	-0.321	4	-0.243	0.92612	0.963	50
						770	salbutamol	-0.378	5	-0.218	0.93021	0.9098	60
						771	C-75	-0.178	4	-0.242	0.93022	0.9141	50
						772	etynodiol	-0.199	4	-0.241	0.93133	0.9404	50
						773	tetroquinone	-0.207	4	-0.241	0.93179	0.9006	50
						774	chlorphenamine	-0.231	4	-0.241	0.93224	0.9358	50
						775	spiradoline	-0.124	4	-0.24	0.93388	0.907	50
						776	fluvoxamine	-0.197	4	-0.24	0.93477	0.9123	50
						777	isradipine	-0.21	4	-0.239	0.93622	0.8925	50
						778	scopoletin	-0.327	2	-0.337	0.93781	0.9664	50
						779	bromocriptine	-0.351	5	-0.213	0.93862	0.9415	60
						780	allantoin	-0.245	5	-0.211	0.94269	0.9543	60
						781	fenoterol	-0.398	3	-0.269	0.94998	0.9543	66
						782	methapyrilene	-0.339	4	-0.231	0.95154	0.9441	50
						783	sotalol	-0.163	4	-0.231	0.95244	0.97	50
						784	clindamycin	-0.243	5	-0.204	0.95576	0.9655	60
						785	3-acetylcoumarin	-0.28	5	-0.202	0.95835	0.9786	60
						786	alpha-ergocryptine	-0.197	6	-0.186	0.95924	0.963	50
						787	proxymetacaine	-0.292	4	-0.227	0.95988	0.9572	50
						788	scopolamine	-0.334	4	-0.225	0.96312	0.9456	50
						789	homosalate	-0.122	4	-0.221	0.96761	0.9576	50
						790	clofibrate	-0.071	2	0.313	0.96982	0.9636	50
						791	cotinine	-0.211	6	-0.171	0.97994	0.9955	50
						792	paracetamol	-0.214	4	-0.211	0.98019	0.9944	50
						793	fursultiamine	-0.148	4	-0.21	0.9807	0.9748	50
						794	piribedil	-0.193	4	-0.21	0.98086	0.99	50
						795	betamethasone	-0.252	3	-0.24	0.98169	0.993	66
						796	sulfafurazole	-0.227	5	-0.185	0.98336	1	60
						797	flecainide	-0.191	6	-0.166	0.98379	0.9855	50
						798	fenoprofen	-0.215	6	-0.163	0.98717	1	50
						799	tolmetin	-0.133	4	-0.2	0.98812	0.9817	50
						800	aminophylline	-0.214	4	-0.2	0.9884	0.9894	50
						801	prasterone	-0.184	4	-0.199	0.9887	0.992	50
						802	tetrahydroalstonine	-0.13	4	-0.197	0.99035	1	50
						803	Trolox C	-0.14	4	-0.196	0.99057	0.9841	50
						804	(+/-)-catechin	-0.18	4	-0.192	0.99224	0.9936	50
						805	carcinine	-0.17	4	-0.192	0.99248	0.9893	50
						806	xylometazoline	-0.189	4	-0.181	0.99626	1	50
						807	acetylsalicylsalicylic acid	-0.179	4	-0.18	0.99654	1	50
						808	5186223	0.861	1	0.995	---	---	100
						809	DL-PPMP	0.755	1	0.971	---	---	100
						810	tyrphostin AG-825	-0.768	1	-0.952	---	---	100
						811	topiramate	0.695	1	0.945	---	---	100
						812	1,5-isoquinolinediol	0.669	1	0.933	---	---	100
						813	5186324	0.667	1	0.932	---	---	100
						814	5149715	0.607	1	0.9	---	---	100
						815	dexverapamil	-0.668	1	-0.85	---	---	100
						816	5109870	-0.666	1	-0.848	---	---	100
						817	celastrol	-0.662	1	-0.84	---	---	100
						818	3-aminobenzamide	-0.659	1	-0.837	---	---	100
						819	pararosaniline	-0.649	1	-0.821	---	---	100
						820	oligomycin	0.449	1	0.817	---	---	100
						821	dopamine	0.369	1	0.797	---	---	100
						822	tomelukast	0.328	1	0.794	---	---	100
						823	MS-275	0	2	0.791	---	---	0
						824	5252917	0	2	0.79	---	---	0
						825	PHA-00665752	-0.624	1	-0.786	---	---	100
						826	demecolcine	0	1	0.778	---	---	0
						827	5152487	-0.584	1	-0.734	---	---	100
						828	(+)-isoprenaline	0.178	4	0.732	---	---	25
						829	scoulerine	0.107	4	0.729	---	---	25
						830	nabumetone	0	4	0.723	---	---	0
						831	HC toxin	-0.576	1	-0.719	---	---	100
						832	parbendazole	0.145	4	0.705	---	---	25
						833	salsolinol	0.223	3	0.704	---	---	33
						834	5114445	0	1	0.703	---	---	0
						835	propantheline bromide	0.152	4	0.698	---	---	25
						836	mebendazole	0	5	0.675	---	---	0
						837	albendazole	0	3	0.669	---	---	0
						838	(-)-catechin	-0.534	1	-0.668	---	---	100
						839	oxamic acid	0	1	0.667	---	---	0
						840	5286656	-0.53	1	-0.664	---	---	100
						841	gefitinib	0	1	0.661	---	---	0
						842	16,16-dimethylprostaglandin E2	0	3	0.66	---	---	0
						843	exemestane	-0.521	1	-0.653	---	---	100
						844	phenyl biguanide	0	1	0.646	---	---	0
						845	5162773	-0.513	1	-0.644	---	---	100
						846	physostigmine	0.13	4	0.643	---	---	25
						847	5151277	-0.51	1	-0.641	---	---	100
						848	beclometasone	0.218	3	0.633	---	---	33
						849	cantharidin	0	1	0.633	---	---	0
						850	acebutolol	0.14	5	0.628	---	---	20
						851	harpagoside	0.209	4	0.62	---	---	25
						852	crotamiton	0.136	4	0.618	---	---	25
						853	pirlindole	0	3	0.614	---	---	0
						854	netilmicin	0.142	4	0.613	---	---	25
						855	iodixanol	0.258	3	0.609	---	---	33
						856	sodium phenylbutyrate	0.24	7	0.608	---	---	42
						857	BW-B70C	0	1	0.606	---	---	0
						858	mimosine	0.146	3	0.599	---	---	33
						859	cefoxitin	0.151	4	0.592	---	---	25
						860	ondansetron	0.13	4	0.591	---	---	25
						861	paclitaxel	0.158	6	0.591	---	---	33
						862	fisetin	-0.465	1	-0.589	---	---	100
						863	colchicine	0.071	6	0.588	---	---	33
						864	Prestwick-981	0.214	3	0.588	---	---	33
						865	cytochalasin B	-0.463	1	-0.587	---	---	100
						866	alfadolone	0.214	3	0.587	---	---	33
						867	HNMPA-(AM)3	-0.462	1	-0.586	---	---	100
						868	metronidazole	0.198	5	0.582	---	---	40
						869	pipemidic acid	0.203	3	0.581	---	---	33
						870	5666823	-0.455	1	-0.581	---	---	100
						871	nystatin	0.233	3	0.574	---	---	33
						872	idoxuridine	0.214	5	0.565	---	---	40
						873	zardaverine	0.137	4	0.565	---	---	25
						874	Prestwick-682	0.185	4	0.563	---	---	25
						875	ikarugamycin	0.198	3	0.562	---	---	33
						876	vancomycin	0.225	4	0.561	---	---	25
						877	dimethyloxalylglycine	-0.426	1	-0.561	---	---	100
						878	hexetidine	0.178	4	0.561	---	---	25
						879	Prestwick-972	0.247	3	0.56	---	---	33
						880	tioguanine	-0.419	1	-0.557	---	---	100
						881	phentolamine	0.13	7	0.556	---	---	42
						882	metergoline	0	4	0.555	---	---	0
						883	U0125	-0.415	1	-0.555	---	---	100
						884	dicycloverine	0	5	0.551	---	---	0
						885	fluoxetine	0	4	0.547	---	---	0
						886	sulindac sulfide	-0.398	1	-0.547	---	---	100
						887	sisomicin	0.172	4	0.545	---	---	25
						888	N-phenylanthranilic acid	-0.393	1	-0.544	---	---	100
						889	trihexyphenidyl	0.196	3	0.544	---	---	33
						890	Prestwick-1082	0.182	3	0.542	---	---	33
						891	rotenone	0.022	4	0.541	---	---	25
						892	prednisolone	0.09	5	0.54	---	---	20
						893	NU-1025	0	2	0.538	---	---	0
						894	isometheptene	0.122	4	0.538	---	---	25
						895	MK-886	0	2	0.536	---	---	0
						896	iopamidol	0.147	4	0.536	---	---	25
						897	splitomicin	0	1	0.535	---	---	0
						898	decitabine	0	1	0.534	---	---	0
						899	probucol	0.11	6	0.533	---	---	33
						900	fenbendazole	0.013	4	0.533	---	---	25
						901	Prestwick-1083	0	3	0.533	---	---	0
						902	pimethixene	0	3	0.53	---	---	0
						903	monensin	0.162	6	0.529	---	---	33
						904	vinburnine	0.051	4	0.528	---	---	25
						905	ceforanide	0.133	4	0.527	---	---	25
						906	hemicholinium	0	4	0.526	---	---	0
						907	12,13-EODE	0	1	0.525	---	---	0
						908	MG-262	0	3	-0.525	---	---	0
						909	meclocycline	0	4	0.525	---	---	0
						910	thapsigargin	-0.201	3	-0.524	---	---	33
						911	iproniazid	0.228	5	0.523	---	---	40
						912	5213008	0	1	-0.52	---	---	0
						913	nifurtimox	-0.006	4	0.519	---	---	25
						914	cobalt chloride	0	3	0.516	---	---	0
						915	withaferin A	-0.154	4	-0.515	---	---	25
						916	nitrofural	0.126	4	0.514	---	---	25
						917	MG-132	0	1	0.514	---	---	0
						918	hymecromone	0	4	0.513	---	---	0
						919	cinchonine	0.095	4	0.508	---	---	25
						920	5140203	0	1	-0.507	---	---	0
						921	co-dergocrine mesilate	0.168	4	0.505	---	---	25
						922	terazosin	0.13	4	0.505	---	---	25
						923	2-deoxy-D-glucose	0	1	0.504	---	---	0
						924	phenanthridinone	0	1	-0.504	---	---	0
						925	racecadotril	0.031	4	0.503	---	---	25
						926	isocarboxazid	0.278	5	0.502	---	---	40
						927	tyrphostin AG-1478	0	1	0.501	---	---	0
						928	niridazole	0	4	0.496	---	---	0
						929	trimethobenzamide	0.086	5	0.494	---	---	20
						930	cinnarizine	0	4	0.492	---	---	0
						931	tonzonium bromide	-0.021	4	0.491	---	---	25
						932	berberine	0.114	4	0.488	---	---	25
						933	STOCK1N-35696	0	2	-0.487	---	---	0
						934	brinzolamide	0.01	4	0.487	---	---	25
						935	remoxipride	-0.028	4	0.486	---	---	25
						936	(-)-isoprenaline	0	4	0.485	---	---	0
						937	cefalexin	-0.13	5	0.479	---	---	0
						938	disulfiram	0.083	5	0.473	---	---	20
						939	piretanide	-0.124	4	-0.472	---	---	25
						940	clonidine	0.038	4	0.47	---	---	25
						941	yohimbic acid	0.098	3	0.469	---	---	33
						942	clidinium bromide	0.056	4	0.469	---	---	25
						943	trimethadione	0.003	4	0.467	---	---	25
						944	dosulepin	-0.032	4	0.467	---	---	25
						945	thiamine	0.122	3	0.466	---	---	33
						946	harmaline	0.025	4	0.465	---	---	25
						947	rilmenidine	0.11	4	0.465	---	---	25
						948	streptomycin	-0.093	4	0.464	---	---	0
						949	tetramisole	-0.004	4	0.464	---	---	25
						950	iloprost	0.115	3	0.464	---	---	33
						951	ethionamide	0.067	3	0.463	---	---	33
						952	isoxsuprine	0.029	5	0.462	---	---	20
						953	PNU-0293363	-0.199	3	-0.461	---	---	33
						954	cefotetan	-0.25	3	0.459	---	---	0
						955	oxyphenbutazone	0.085	4	0.459	---	---	25
						956	gossypol	-0.227	6	-0.457	---	---	33
						957	fusidic acid	0.054	4	0.457	---	---	25
						958	securinine	-0.162	4	-0.457	---	---	25
						959	testosterone	0.128	5	0.455	---	---	40
						960	ethisterone	0.138	6	0.455	---	---	33
						961	prazosin	0.111	6	0.455	---	---	33
						962	riluzole	-0.097	5	0.452	---	---	0
						963	penbutolol	0.076	3	0.449	---	---	33
						964	valdecoxib	-0.262	3	0.449	---	---	0
						965	tetryzoline	-0.022	3	0.448	---	---	33
						966	lincomycin	0.07	3	0.447	---	---	33
						967	prednisone	0.188	5	0.447	---	---	40
						968	flumequine	-0.103	4	0.447	---	---	0
						969	alverine	0.038	4	0.445	---	---	25
						970	mestranol	-0.186	4	0.445	---	---	0
						971	lidocaine	0.006	5	0.442	---	---	20
						972	diethylstilbestrol	0.103	6	0.441	---	---	33
						973	tacrolimus	-0.008	3	0.44	---	---	33
						974	PF-00539758-00	0.062	3	0.44	---	---	33
						975	dehydrocholic acid	0.034	5	0.439	---	---	20
						976	PHA-00767505E	0.064	4	0.437	---	---	25
						977	cimetidine	-0.056	5	0.437	---	---	20
						978	tiletamine	0.116	4	0.437	---	---	25
						979	captopril	0.007	5	0.437	---	---	40
						980	fenofibrate	0.063	3	0.436	---	---	33
						981	dimethadione	0.008	4	0.436	---	---	25
						982	zalcitabine	0.086	4	0.435	---	---	25
						983	rifampicin	0.022	4	0.435	---	---	25
						984	benzydamine	0.025	4	0.432	---	---	25
						985	procyclidine	-0.072	4	0.431	---	---	25
						986	acenocoumarol	0.08	5	0.429	---	---	40
						987	suloctidil	-0.014	4	0.428	---	---	25
						988	11-deoxy-16,16-dimethylprostaglandin E2	0.018	4	0.428	---	---	25
						989	CAY-10397	0.046	3	0.425	---	---	33
						990	debrisoquine	0.057	4	0.424	---	---	25
						991	calcium folinate	0.043	5	0.423	---	---	20
						992	amodiaquine	-0.113	4	0.423	---	---	0
						993	dexibuprofen	-0.176	4	-0.422	---	---	25
						994	terguride	0.12	8	0.422	---	---	37
						995	indoprofen	0.055	4	0.42	---	---	25
						996	guanadrel	0.129	5	0.417	---	---	40
						997	4-hydroxyphenazone	0.051	5	0.416	---	---	40
						998	10-methoxyharmalan	-0.151	4	-0.414	---	---	25
						999	terbutaline	0.05	4	0.414	---	---	25
						1000	monastrol	-0.011	8	0.413	---	---	25
						1001	Prestwick-967	-0.041	4	0.41	---	---	25
						1002	alimemazine	-0.117	4	0.408	---	---	0
						1003	aztreonam	0.011	5	0.407	---	---	20
						1004	isoxicam	0.197	5	0.404	---	---	40
						1005	mafenide	0.044	5	0.403	---	---	20
						1006	sulfaquinoxaline	-0.132	3	0.402	---	---	33
						1007	etifenin	-0.152	4	0.402	---	---	0
						1008	estrone	-0.227	4	-0.4	---	---	25
						1009	maprotiline	-0.094	4	0.4	---	---	25
						1010	carbimazole	-0.119	3	0.399	---	---	33
						1011	ciclacillin	0.09	4	0.398	---	---	25
						1012	15-delta prostaglandin J2	-0.114	15	-0.398	---	---	26
						1013	terconazole	0.033	4	0.397	---	---	25
						1014	hexestrol	-0.212	4	0.396	---	---	0
						1015	cefapirin	-0.132	4	0.396	---	---	0
						1016	kinetin	-0.178	4	0.396	---	---	0
						1017	pentetic acid	-0.016	5	0.396	---	---	20
						1018	orciprenaline	-0.12	4	0.395	---	---	0
						1019	chloroquine	-0.007	4	0.395	---	---	25
						1020	nifenazone	0.102	5	0.395	---	---	40
						1021	tobramycin	-0.093	4	0.395	---	---	25
						1022	0225151-0000	0.094	3	0.394	---	---	33
						1023	tacrine	0.047	4	0.392	---	---	25
						1024	diethylcarbamazine	0.049	4	0.392	---	---	25
						1025	ofloxacin	-0.096	5	0.392	---	---	0
						1026	bethanechol	-0.06	4	0.391	---	---	25
						1027	perhexiline	-0.132	4	0.391	---	---	0
						1028	proguanil	-0.161	3	0.391	---	---	0
						1029	clofilium tosylate	0.016	3	0.391	---	---	33
						1030	metixene	-0.094	4	0.391	---	---	25
						1031	lidoflazine	0.062	3	0.39	---	---	33
						1032	melatonin	-0.158	4	-0.39	---	---	25
						1033	diflunisal	0.029	5	0.389	---	---	40
						1034	sulfacetamide	-0.121	4	0.389	---	---	0
						1035	tetracycline	-0.037	5	0.388	---	---	20
						1036	ketorolac	-0.046	4	0.388	---	---	25
						1037	tolnaftate	0.149	5	0.387	---	---	40
						1038	naphazoline	-0.102	5	0.386	---	---	0
						1039	erastin	-0.178	4	0.386	---	---	0
						1040	dihydroergotamine	-0.03	5	0.385	---	---	40
						1041	latamoxef	-0.275	3	0.385	---	---	0
						1042	arachidonic acid	-0.007	3	0.383	---	---	33
						1043	erythromycin	0.024	5	0.383	---	---	20
						1044	levodopa	-0.069	5	0.382	---	---	20
						1045	buspirone	-0.165	4	0.381	---	---	0
						1046	H-89	0.032	3	0.381	---	---	33
						1047	lumicolchicine	0.026	3	0.38	---	---	33
						1048	sulpiride	0.075	5	0.379	---	---	40
						1049	levopropoxyphene	0.105	4	0.378	---	---	25
						1050	alpha-yohimbine	0.117	3	0.378	---	---	33
						1051	PF-00562151-00	0.088	8	0.376	---	---	25
						1052	dimenhydrinate	-0.026	4	0.376	---	---	25
						1053	gemfibrozil	-0.007	5	0.373	---	---	20
						1054	etanidazole	-0.17	4	0.37	---	---	0
						1055	cyclobenzaprine	0.006	4	0.369	---	---	25
						1056	ebselen	-0.233	3	0.369	---	---	0
						1057	6-azathymine	-0.16	4	0.368	---	---	0
						1058	pancuronium bromide	-0.074	4	0.367	---	---	25
						1059	pronetalol	0.006	4	0.367	---	---	25
						1060	domperidone	0.066	4	0.367	---	---	25
						1061	piracetam	-0.139	4	0.366	---	---	0
						1062	pregnenolone	0.02	4	0.366	---	---	25
						1063	sulfadimidine	0.02	6	0.366	---	---	33
						1064	lynestrenol	-0.028	5	0.365	---	---	20
						1065	PF-01378883-00	-0.12	4	0.365	---	---	25
						1066	octopamine	-0.153	4	0.364	---	---	0
						1067	florfenicol	-0.163	4	0.364	---	---	0
						1068	mecamylamine	-0.169	3	0.364	---	---	0
						1069	amitriptyline	0.143	6	0.363	---	---	33
						1070	minocycline	-0.027	5	0.363	---	---	20
						1071	metanephrine	-0.005	5	0.362	---	---	20
						1072	adipiodone	-0.146	4	0.362	---	---	0
						1073	ramifenazone	-0.17	4	-0.362	---	---	25
						1074	esculetin	-0.023	3	0.362	---	---	33
						1075	Prestwick-857	-0.1	4	0.361	---	---	25
						1076	lovastatin	-0.081	4	0.36	---	---	25
						1077	diclofenamide	-0.056	4	0.36	---	---	25
						1078	gabapentin	-0.021	4	0.358	---	---	25
						1079	digitoxigenin	-0.134	4	0.357	---	---	0
						1080	minoxidil	-0.114	5	0.356	---	---	20
						1081	zuclopenthixol	0.051	4	0.354	---	---	25
						1082	ergocalciferol	-0.125	4	0.354	---	---	25
						1083	isocorydine	-0.005	4	0.353	---	---	25
						1084	sulfadoxine	-0.186	3	0.352	---	---	0
						1085	chloropyramine	-0.171	4	0.352	---	---	0
						1086	kawain	-0.133	5	0.352	---	---	0
						1087	etamivan	-0.348	4	0.352	---	---	0
						1088	ethoxyquin	-0.001	5	0.352	---	---	20
						1089	mitoxantrone	-0.256	3	0.35	---	---	0
						1090	diloxanide	0.02	4	0.35	---	---	25
						1091	butamben	-0.017	4	0.35	---	---	25
						1092	cefotaxime	0.1	5	0.349	---	---	40
						1093	ionomycin	-0.243	3	-0.348	---	---	33
						1094	STOCK1N-28457	-0.019	3	0.348	---	---	33
						1095	mevalolactone	-0.005	3	0.346	---	---	33
						1096	decamethonium bromide	0.082	4	0.346	---	---	25
						1097	dyclonine	-0.144	4	-0.346	---	---	25
						1098	benserazide	0.005	5	0.344	---	---	40
						1099	pepstatin	0.063	4	0.343	---	---	25
						1100	dizocilpine	0.009	5	0.34	---	---	40
						1101	15(S)-15-methylprostaglandin E2	-0.112	4	0.34	---	---	25
						1102	tropine	0.017	4	0.34	---	---	25
						1103	SR-95639A	-0.026	4	0.338	---	---	25
						1104	lysergol	-0.185	4	-0.338	---	---	25
						1105	tiapride	-0.252	5	-0.338	---	---	40
						1106	amylocaine	-0.068	5	0.338	---	---	40
						1107	biotin	-0.224	3	0.337	---	---	0
						1108	clenbuterol	0.065	5	0.337	---	---	40
						1109	tubocurarine chloride	-0.078	4	0.336	---	---	25
						1110	tenoxicam	0.011	4	0.336	---	---	25
						1111	atracurium besilate	0.094	3	0.336	---	---	33
						1112	vincamine	0.046	6	0.335	---	---	33
						1113	nilutamide	-0.033	4	0.335	---	---	25
						1114	oxantel	-0.216	4	0.334	---	---	25
						1115	griseofulvin	-0.291	5	-0.334	---	---	40
						1116	flupentixol	-0.164	4	0.333	---	---	0
						1117	propidium iodide	-0.06	4	0.332	---	---	25
						1118	doxepin	0.003	3	0.332	---	---	33
						1119	levomepromazine	0.056	4	0.332	---	---	25
						1120	Prestwick-559	-0.248	3	0.331	---	---	0
						1121	pindolol	0.153	5	0.331	---	---	40
						1122	novobiocin	-0.111	9	0.329	---	---	33
						1123	bergenin	-0.007	4	0.329	---	---	25
						1124	cefadroxil	-0.098	4	0.327	---	---	25
						1125	azacyclonol	-0.057	5	0.326	---	---	20
						1126	metformin	-0.031	10	0.325	---	---	20
						1127	metrifonate	0.075	5	0.325	---	---	40
						1128	glimepiride	0.008	4	0.325	---	---	25
						1129	phensuximide	-0.258	4	0.325	---	---	0
						1130	chloropyrazine	-0.003	4	0.324	---	---	25
						1131	articaine	-0.107	3	0.323	---	---	33
						1132	cyclizine	-0.148	4	0.322	---	---	25
						1133	pempidine	-0.275	5	0.321	---	---	0
						1134	amiprilose	-0.091	4	0.321	---	---	25
						1135	nicotinic acid	-0.192	4	0.321	---	---	0
						1136	sulfanilamide	-0.148	4	0.321	---	---	0
						1137	picotamide	-0.224	5	-0.32	---	---	40
						1138	thioproperazine	-0.109	5	0.319	---	---	0
						1139	homatropine	0.043	5	0.317	---	---	40
						1140	ioxaglic acid	0.01	3	0.317	---	---	33
						1141	oxolamine	-0.038	4	0.317	---	---	25
						1142	flucloxacillin	-0.011	4	0.316	---	---	25
						1143	sulindac	-0.19	7	0.316	---	---	14
						1144	AG-013608	0.042	8	0.316	---	---	37
						1145	dropropizine	-0.138	4	0.316	---	---	0
						1146	theophylline	-0.016	4	0.315	---	---	25
						1147	pizotifen	0.005	4	0.315	---	---	25
						1148	piperacetazine	-0.148	4	0.315	---	---	0
						1149	iobenguane	-0.155	4	0.313	---	---	0
						1150	mycophenolic acid	-0.224	3	-0.313	---	---	33
						1151	coralyne	-0.102	4	0.313	---	---	25
						1152	telenzepine	-0.174	4	-0.312	---	---	25
						1153	benfluorex	-0.021	4	0.312	---	---	25
						1154	tiaprofenic acid	0.021	4	0.311	---	---	25
						1155	mesalazine	-0.044	5	-0.311	---	---	40
						1156	ornidazole	-0.219	5	0.311	---	---	0
						1157	nicardipine	-0.187	4	-0.311	---	---	25
						1158	isotretinoin	-0.175	4	0.311	---	---	25
						1159	chlormezanone	-0.008	4	0.309	---	---	25
						1160	loperamide	-0.173	6	0.309	---	---	0
						1161	doxylamine	-0.21	5	0.309	---	---	20
						1162	acetohexamide	-0.018	4	0.308	---	---	25
						1163	amphotericin B	-0.105	4	0.303	---	---	25
						1164	primidone	-0.012	4	0.303	---	---	25
						1165	tolazoline	-0.067	5	0.302	---	---	20
						1166	difenidol	-0.236	3	0.302	---	---	0
						1167	chlortetracycline	-0.072	5	0.302	---	---	20
						1168	pramocaine	0.08	5	0.302	---	---	40
						1169	bretylium tosilate	-0.094	4	0.3	---	---	25
						1170	6-bromoindirubin-3'-oxime	-0.235	7	-0.299	---	---	42
						1171	0317956-0000	-0.113	8	0.299	---	---	25
						1172	tridihexethyl	-0.143	4	0.298	---	---	0
						1173	prednicarbate	0.028	3	0.298	---	---	33
						1174	fenbufen	-0.121	6	0.298	---	---	16
						1175	PHA-00851261E	-0.097	8	0.297	---	---	12
						1176	tinidazole	-0.177	6	0.297	---	---	16
						1177	sulfathiazole	0.013	5	0.295	---	---	20
						1178	hesperetin	-0.272	5	-0.295	---	---	40
						1179	thiamazole	0.05	6	0.295	---	---	33
						1180	CP-645525-01	-0.137	3	-0.294	---	---	33
						1181	AG-012559	-0.004	3	0.294	---	---	33
						1182	cinchonidine	0.041	4	0.293	---	---	25
						1183	dantrolene	0.016	6	0.291	---	---	33
						1184	todralazine	-0.292	5	-0.29	---	---	40
						1185	cyclopenthiazide	0.003	4	0.289	---	---	25
						1186	butyl hydroxybenzoate	-0.23	5	-0.288	---	---	40
						1187	ethambutol	-0.064	5	0.287	---	---	40
						1188	hydralazine	-0.175	6	-0.287	---	---	33
						1189	bemegride	-0.021	4	0.287	---	---	25
						1190	iopanoic acid	-0.148	4	0.285	---	---	0
						1191	diperodon	-0.248	3	-0.285	---	---	33
						1192	isoetarine	-0.286	4	0.284	---	---	0
						1193	metitepine	-0.158	4	0.284	---	---	0
						1194	pyrimethamine	0.025	5	0.283	---	---	20
						1195	esculin	-0.271	4	0.282	---	---	0
						1196	minaprine	-0.153	5	-0.281	---	---	40
						1197	SB-202190	-0.069	5	0.281	---	---	20
						1198	triprolidine	0.027	4	0.28	---	---	25
						1199	baclofen	0.007	5	0.279	---	---	20
						1200	Prestwick-1080	-0.117	4	0.278	---	---	25
						1201	lansoprazole	-0.037	4	0.278	---	---	25
						1202	conessine	-0.155	4	0.278	---	---	25
						1203	dihydrostreptomycin	-0.151	5	-0.278	---	---	40
						1204	nifuroxazide	-0.021	4	0.277	---	---	25
						1205	alclometasone	-0.156	4	0.276	---	---	25
						1206	betazole	-0.158	5	0.276	---	---	20
						1207	hydroxyachillin	-0.11	4	0.274	---	---	25
						1208	canrenoic acid	-0.156	4	0.273	---	---	0
						1209	meglumine	-0.017	4	0.273	---	---	25
						1210	triflupromazine	0.015	4	0.272	---	---	25
						1211	serotonin	-0.012	5	0.271	---	---	40
						1212	6-benzylaminopurine	-0.061	5	0.27	---	---	40
						1213	dirithromycin	0.009	3	0.27	---	---	33
						1214	arcaine	-0.046	4	0.269	---	---	25
						1215	praziquantel	-0.146	4	0.267	---	---	25
						1216	trifluridine	-0.156	4	0.267	---	---	0
						1217	ticlopidine	-0.145	5	0.266	---	---	20
						1218	sulfamethizole	-0.149	4	0.266	---	---	25
						1219	foliosidine	-0.101	6	0.265	---	---	16
						1220	rofecoxib	-0.251	6	0.265	---	---	0
						1221	altretamine	-0.209	4	0.264	---	---	0
						1222	perphenazine	-0.295	5	0.264	---	---	0
						1223	azathioprine	-0.178	7	-0.263	---	---	28
						1224	yohimbine	-0.018	5	0.263	---	---	40
						1225	clozapine	0.035	17	0.263	---	---	41
						1226	propofol	-0.16	4	-0.262	---	---	25
						1227	pralidoxime	-0.024	4	0.261	---	---	25
						1228	oleandomycin	-0.109	5	0.261	---	---	20
						1229	pheniramine	-0.065	5	0.261	---	---	20
						1230	colforsin	-0.234	5	-0.26	---	---	40
						1231	metolazone	-0.101	5	0.26	---	---	40
						1232	celecoxib	-0.103	5	-0.26	---	---	40
						1233	diazoxide	-0.081	5	0.259	---	---	20
						1234	ascorbic acid	-0.309	4	0.258	---	---	0
						1235	indometacin	-0.082	8	0.258	---	---	25
						1236	copper sulfate	-0.168	4	0.257	---	---	25
						1237	glipizide	-0.135	5	0.256	---	---	40
						1238	hydrastine hydrochloride	-0.065	4	0.256	---	---	25
						1239	triamterene	-0.068	5	0.255	---	---	40
						1240	butirosin	-0.129	4	0.254	---	---	25
						1241	bendroflumethiazide	-0.315	6	0.253	---	---	0
						1242	pyrantel	-0.125	5	0.252	---	---	20
						1243	meptazinol	-0.176	4	0.252	---	---	0
						1244	dexamethasone	-0.173	8	0.252	---	---	25
						1245	bisoprolol	0.056	4	0.251	---	---	25
						1246	doxycycline	-0.1	5	0.25	---	---	20
						1247	pioglitazone	0.003	11	0.25	---	---	27
						1248	trimethoprim	-0.271	5	-0.25	---	---	40
						1249	glafenine	-0.29	4	0.248	---	---	0
						1250	AH-23848	-0.022	3	0.247	---	---	33
						1251	fenspiride	-0.149	5	0.244	---	---	20
						1252	bicuculline	-0.095	4	0.243	---	---	25
						1253	hydrastinine	-0.109	5	0.242	---	---	20
						1254	proadifen	-0.143	4	0.242	---	---	25
						1255	vidarabine	-0.164	4	0.242	---	---	0
						1256	betulin	-0.064	3	-0.241	---	---	33
						1257	palmatine	-0.163	4	0.241	---	---	25
						1258	phenformin	-0.128	7	0.24	---	---	14
						1259	lactobionic acid	-0.003	4	0.239	---	---	25
						1260	dienestrol	-0.21	3	-0.239	---	---	33
						1261	practolol	-0.182	4	0.239	---	---	25
						1262	ozagrel	-0.097	4	0.238	---	---	25
						1263	ceftazidime	-0.098	3	0.236	---	---	33
						1264	troglitazone	-0.225	16	-0.236	---	---	43
						1265	sulfabenzamide	-0.104	4	0.233	---	---	25
						1266	guanethidine	-0.204	3	0.232	---	---	33
						1267	moracizine	-0.178	4	0.231	---	---	25
						1268	Prestwick-1100	-0.126	4	0.23	---	---	25
						1269	carbinoxamine	-0.154	4	0.23	---	---	25
						1270	fosfosal	-0.134	4	0.229	---	---	25
						1271	methyldopa	-0.134	5	0.229	---	---	20
						1272	CP-944629	-0.125	4	0.226	---	---	25
						1273	AG-028671	-0.037	3	0.226	---	---	33
						1274	sulfamethoxazole	-0.147	5	0.225	---	---	20
						1275	urapidil	-0.178	4	0.225	---	---	25
						1276	lycorine	-0.094	5	-0.224	---	---	40
						1277	amprolium	-0.276	5	-0.224	---	---	40
						1278	dioxybenzone	-0.104	4	0.223	---	---	25
						1279	ouabain	-0.157	4	0.223	---	---	25
						1280	amiloride	-0.246	5	-0.223	---	---	40
						1281	BCB000038	-0.133	4	0.222	---	---	25
						1282	2,6-dimethylpiperidine	-0.231	5	-0.221	---	---	40
						1283	genistein	-0.049	17	0.22	---	---	17
						1284	orphenadrine	-0.177	6	0.219	---	---	16
						1285	estradiol	0.066	37	0.219	---	---	40
						1286	pseudopelletierine	-0.264	4	0.219	---	---	0
						1287	ritodrine	-0.128	4	0.216	---	---	25
						1288	haloperidol	0.008	32	0.215	---	---	40
						1289	torasemide	-0.125	4	0.213	---	---	25
						1290	valproic acid	-0.068	57	0.212	---	---	24
						1291	7-aminocephalosporanic acid	-0.115	4	0.21	---	---	25
						1292	boldine	-0.106	4	0.209	---	---	25
						1293	quercetin	-0.005	6	0.207	---	---	33
						1294	mexiletine	-0.028	6	0.206	---	---	33
						1295	midecamycin	-0.132	5	0.199	---	---	20
						1296	molsidomine	-0.186	4	0.198	---	---	25
						1297	tamoxifen	-0.046	7	0.198	---	---	28
						1298	chlorpropamide	-0.138	6	0.197	---	---	16
						1299	sirolimus	-0.145	44	0.193	---	---	22
						1300	edrophonium chloride	-0.193	5	0.188	---	---	20
						1301	harman	-0.168	4	0.182	---	---	25
						1302	bucladesine	-0.056	6	0.175	---	---	33
						1303	bromopride	-0.231	6	0.172	---	---	16
						1304	ciprofloxacin	-0.13	5	0.17	---	---	20
						1305	hesperidin	-0.159	4	0.165	---	---	25
						1306	rosiglitazone	-0.168	14	0.16	---	---	14
						1307	metoclopramide	-0.1	6	0.159	---	---	16
						1308	raloxifene	-0.086	7	0.128	---	---	28
						1309	fulvestrant	-0.122	40	0.094	---	---	25

[truncated: 1 more sheets: E-HCAD-32.marker_genes_7]
